# Supplementary material for: Signal Transduction Protein Array Analysis Links LRRK2 to Ste20 Kinases and PKC Zeta That Modulate Neuronal Plasticity
Source: PLoS One. 2010 Oct 7;5(10):e13191. doi: 10.1371/journal.pone.0013191 (PMC2951910; doi:10.1371/journal.pone.0013191)
Supplement: Table S1 — Genepix Pro and ProtoArray Prospector analysis of protein arrays used for kinase substrate identification. (1.15 MB XLS) [file pone.0013191.s002.xls]

## Sheet: Array_Kinase
ATF	1.0
Type=GenePix Results 2
Settings=Easy Quant
GalFile=D:\Signal Transduction Array.gal
Creator=ScanArray Express, Microarray Analysis System 3.0.3.2
Block	Column	Row	Name	ID	X	Y	Dia.	F1 Median	F1 Mean	F1 SD	B1 Median	B1 Mean	B1 SD	% > B1+1SD	% > B1+2SD	F1 % Sat.	F2 Median	F2 Mean	F2 SD	B2 Median	B2 Mean	B2 SD	% > B2+1SD	% > B2+2SD	F2 % Sat.	F3 Median	F3 Mean	F3 SD	B3 Median	B3 Mean	B3 SD	% > B3+1SD	% > B3+2SD	F3 % Sat.	F4 Median	F4 Mean	F4 SD	B4 Median	B4 Mean	B4 SD	% > B4+1SD	% > B4+2SD	F4 % Sat.	Ratio of Medians (Ratio/1)	Ratio of Means (Ratio/1)	Median of Ratios (Ratio/1)	Mean of Ratios (Ratio/1)	Ratios SD (Ratio/1)	Rgn Ratio (Ratio/1)
1	1	1	Cy5/Cy3 labeled biotin-BSA marker proteins	n/a	2958	7984	400	2056	2060	675	2314	2630	1409	1	0	0	0	0	0	0	0	0	0	0	0	0	0	0	0	0	0	0	0	0	0	0	0	0	0	0	0	0	0	0.000	0.000	0.000	0.000	0.000	0.000
1	2	1	Cy5/Cy3 labeled biotin-BSA marker proteins	n/a	3568	7984	400	2314	2424	689	2828	3164	1413	0	0	0	0	0	0	0	0	0	0	0	0	0	0	0	0	0	0	0	0	0	0	0	0	0	0	0	0	0	0	0.000	0.000	0.000	0.000	0.000	0.000
1	3	1	empty	empty	4178	7984	400	2570	2478	681	2828	3144	1397	1	0	0	0	0	0	0	0	0	0	0	0	0	0	0	0	0	0	0	0	0	0	0	0	0	0	0	0	0	0	0.000	0.000	0.000	0.000	0.000	0.000
1	4	1	empty	empty	4787	7984	400	2570	2536	767	2828	3298	1524	4	0	0	0	0	0	0	0	0	0	0	0	0	0	0	0	0	0	0	0	0	0	0	0	0	0	0	0	0	0	0.000	0.000	0.000	0.000	0.000	0.000
1	5	1	empty	empty	5397	7984	400	2056	2242	626	2314	2483	777	7	1	0	0	0	0	0	0	0	0	0	0	0	0	0	0	0	0	0	0	0	0	0	0	0	0	0	0	0	0	0.000	0.000	0.000	0.000	0.000	0.000
1	6	1	empty	empty	6007	7984	400	2056	2133	636	2056	2064	579	18	5	0	0	0	0	0	0	0	0	0	0	0	0	0	0	0	0	0	0	0	0	0	0	0	0	0	0	0	0	0.000	0.000	0.000	0.000	0.000	0.000
1	1	2	spleen tyrosine kinase	P000047	2958	8691	400	8996	9052	1054	4626	4661	1243	100	96	0	0	0	0	0	0	0	0	0	0	0	0	0	0	0	0	0	0	0	0	0	0	0	0	0	0	0	0	0.000	0.000	0.000	0.000	0.000	0.000
1	2	2	spleen tyrosine kinase	P000047	3568	8691	400	9510	9396	915	5398	5391	905	100	99	0	0	0	0	0	0	0	0	0	0	0	0	0	0	0	0	0	0	0	0	0	0	0	0	0	0	0	0	0.000	0.000	0.000	0.000	0.000	0.000
1	3	2	spleen tyrosine kinase	P000047	4178	8691	400	9766	9839	1080	5654	5691	887	100	100	0	0	0	0	0	0	0	0	0	0	0	0	0	0	0	0	0	0	0	0	0	0	0	0	0	0	0	0	0.000	0.000	0.000	0.000	0.000	0.000
1	4	2	spleen tyrosine kinase	P000047	4787	8691	400	10024	10044	1019	5398	5620	1046	100	99	0	0	0	0	0	0	0	0	0	0	0	0	0	0	0	0	0	0	0	0	0	0	0	0	0	0	0	0	0.000	0.000	0.000	0.000	0.000	0.000
1	5	2	cAMP responsive element binding protein 1; transcript variant B	P000158	5397	8691	400	3084	3214	810	2570	2761	1093	26	3	0	0	0	0	0	0	0	0	0	0	0	0	0	0	0	0	0	0	0	0	0	0	0	0	0	0	0	0	0.000	0.000	0.000	0.000	0.000	0.000
1	6	2	cAMP responsive element binding protein 1; transcript variant B	P000158	6007	8691	400	3084	2995	591	2570	2505	744	35	5	0	0	0	0	0	0	0	0	0	0	0	0	0	0	0	0	0	0	0	0	0	0	0	0	0	0	0	0	0.000	0.000	0.000	0.000	0.000	0.000
1	1	3	cAMP responsive element binding protein 1; transcript variant B	P000158	2958	9398	400	2570	2614	699	2570	2786	911	10	1	0	0	0	0	0	0	0	0	0	0	0	0	0	0	0	0	0	0	0	0	0	0	0	0	0	0	0	0	0.000	0.000	0.000	0.000	0.000	0.000
1	2	3	cAMP responsive element binding protein 1; transcript variant B	P000158	3568	9398	400	2828	2737	623	3084	2990	1047	1	0	0	0	0	0	0	0	0	0	0	0	0	0	0	0	0	0	0	0	0	0	0	0	0	0	0	0	0	0	0.000	0.000	0.000	0.000	0.000	0.000
1	3	3	protein phosphatase 2; regulatory subunit B (B56); alpha isoform	P000333	4178	9398	400	3084	2991	726	2828	3186	1179	7	0	0	0	0	0	0	0	0	0	0	0	0	0	0	0	0	0	0	0	0	0	0	0	0	0	0	0	0	0	0.000	0.000	0.000	0.000	0.000	0.000
1	4	3	protein phosphatase 2; regulatory subunit B (B56); alpha isoform	P000333	4787	9398	400	2828	2712	637	2828	3076	1070	2	0	0	0	0	0	0	0	0	0	0	0	0	0	0	0	0	0	0	0	0	0	0	0	0	0	0	0	0	0	0.000	0.000	0.000	0.000	0.000	0.000
1	5	3	protein phosphatase 2; regulatory subunit B (B56); alpha isoform	P000333	5397	9398	400	2314	2392	583	2314	2381	667	17	1	0	0	0	0	0	0	0	0	0	0	0	0	0	0	0	0	0	0	0	0	0	0	0	0	0	0	0	0	0.000	0.000	0.000	0.000	0.000	0.000
1	6	3	protein phosphatase 2; regulatory subunit B (B56); alpha isoform	P000333	6007	9398	400	2314	2492	585	2314	2410	680	22	2	0	0	0	0	0	0	0	0	0	0	0	0	0	0	0	0	0	0	0	0	0	0	0	0	0	0	0	0	0.000	0.000	0.000	0.000	0.000	0.000
1	1	4	nuclear factor of kappa light polypeptide gene enhancer in B-cells inhibitor	P000435	2958	10105	400	2056	2034	581	2056	1992	597	12	1	0	0	0	0	0	0	0	0	0	0	0	0	0	0	0	0	0	0	0	0	0	0	0	0	0	0	0	0	0.000	0.000	0.000	0.000	0.000	0.000
1	2	4	nuclear factor of kappa light polypeptide gene enhancer in B-cells inhibitor	P000435	3568	10105	400	2056	2173	691	2314	2300	604	13	3	0	0	0	0	0	0	0	0	0	0	0	0	0	0	0	0	0	0	0	0	0	0	0	0	0	0	0	0	0.000	0.000	0.000	0.000	0.000	0.000
1	3	4	nuclear factor of kappa light polypeptide gene enhancer in B-cells inhibitor	P000435	4178	10105	400	2056	2171	584	2314	2302	604	9	1	0	0	0	0	0	0	0	0	0	0	0	0	0	0	0	0	0	0	0	0	0	0	0	0	0	0	0	0	0.000	0.000	0.000	0.000	0.000	0.000
1	4	4	nuclear factor of kappa light polypeptide gene enhancer in B-cells inhibitor	P000435	4787	10105	400	2570	2587	630	2314	2205	625	27	8	0	0	0	0	0	0	0	0	0	0	0	0	0	0	0	0	0	0	0	0	0	0	0	0	0	0	0	0	0.000	0.000	0.000	0.000	0.000	0.000
1	5	4	eukaryotic translation initiation factor 4E	P000535	5397	10105	400	2056	2194	581	2056	2161	669	18	2	0	0	0	0	0	0	0	0	0	0	0	0	0	0	0	0	0	0	0	0	0	0	0	0	0	0	0	0	0.000	0.000	0.000	0.000	0.000	0.000
1	6	4	eukaryotic translation initiation factor 4E	P000535	6007	10105	400	2314	2448	628	2314	2287	553	21	5	0	0	0	0	0	0	0	0	0	0	0	0	0	0	0	0	0	0	0	0	0	0	0	0	0	0	0	0	0.000	0.000	0.000	0.000	0.000	0.000
1	1	5	eukaryotic translation initiation factor 4E	P000535	2958	10812	400	2056	2050	508	2056	2005	642	10	0	0	0	0	0	0	0	0	0	0	0	0	0	0	0	0	0	0	0	0	0	0	0	0	0	0	0	0	0	0.000	0.000	0.000	0.000	0.000	0.000
1	2	5	eukaryotic translation initiation factor 4E	P000535	3568	10812	400	2056	2146	551	2056	2055	637	15	3	0	0	0	0	0	0	0	0	0	0	0	0	0	0	0	0	0	0	0	0	0	0	0	0	0	0	0	0	0.000	0.000	0.000	0.000	0.000	0.000
1	3	5	Buffer	n/a	4178	10812	400	2056	2144	633	1800	1905	595	30	11	0	0	0	0	0	0	0	0	0	0	0	0	0	0	0	0	0	0	0	0	0	0	0	0	0	0	0	0	0.000	0.000	0.000	0.000	0.000	0.000
1	4	5	Buffer	n/a	4787	10812	400	2056	2092	668	2056	2052	586	15	5	0	0	0	0	0	0	0	0	0	0	0	0	0	0	0	0	0	0	0	0	0	0	0	0	0	0	0	0	0.000	0.000	0.000	0.000	0.000	0.000
1	5	5	Buffer	n/a	5397	10812	400	1800	1837	596	2056	2054	592	7	1	0	0	0	0	0	0	0	0	0	0	0	0	0	0	0	0	0	0	0	0	0	0	0	0	0	0	0	0	0.000	0.000	0.000	0.000	0.000	0.000
1	6	5	Buffer	n/a	6007	10812	400	2056	2182	730	2314	2228	629	14	5	0	0	0	0	0	0	0	0	0	0	0	0	0	0	0	0	0	0	0	0	0	0	0	0	0	0	0	0	0.000	0.000	0.000	0.000	0.000	0.000
2	1	1	BCCP-Myc1	n/a	6616	7938	400	2314	2410	571	2314	2412	782	9	0	0	0	0	0	0	0	0	0	0	0	0	0	0	0	0	0	0	0	0	0	0	0	0	0	0	0	0	0	0.000	0.000	0.000	0.000	0.000	0.000
2	2	1	BCCP-Myc1	n/a	7226	7938	400	2570	2525	711	2570	2697	941	10	1	0	0	0	0	0	0	0	0	0	0	0	0	0	0	0	0	0	0	0	0	0	0	0	0	0	0	0	0	0.000	0.000	0.000	0.000	0.000	0.000
2	3	1	empty	empty	7836	7938	400	2314	2310	593	2828	2857	1006	1	0	0	0	0	0	0	0	0	0	0	0	0	0	0	0	0	0	0	0	0	0	0	0	0	0	0	0	0	0	0.000	0.000	0.000	0.000	0.000	0.000
2	4	1	empty	empty	8445	7938	400	2056	2158	604	2314	2304	876	5	0	0	0	0	0	0	0	0	0	0	0	0	0	0	0	0	0	0	0	0	0	0	0	0	0	0	0	0	0	0.000	0.000	0.000	0.000	0.000	0.000
2	5	1	empty	empty	9055	7938	400	1800	1816	555	1800	1981	701	12	1	0	0	0	0	0	0	0	0	0	0	0	0	0	0	0	0	0	0	0	0	0	0	0	0	0	0	0	0	0.000	0.000	0.000	0.000	0.000	0.000
2	6	1	empty	empty	9665	7938	400	2056	2058	646	2314	2420	911	4	0	0	0	0	0	0	0	0	0	0	0	0	0	0	0	0	0	0	0	0	0	0	0	0	0	0	0	0	0	0.000	0.000	0.000	0.000	0.000	0.000
2	1	2	feline sarcoma oncogene	P000025	6616	8645	400	8224	8339	913	4112	4102	917	100	100	0	0	0	0	0	0	0	0	0	0	0	0	0	0	0	0	0	0	0	0	0	0	0	0	0	0	0	0	0.000	0.000	0.000	0.000	0.000	0.000
2	2	2	feline sarcoma oncogene	P000025	7226	8645	400	7968	7961	759	4626	4439	870	100	99	0	0	0	0	0	0	0	0	0	0	0	0	0	0	0	0	0	0	0	0	0	0	0	0	0	0	0	0	0.000	0.000	0.000	0.000	0.000	0.000
2	3	2	feline sarcoma oncogene	P000025	7836	8645	400	8738	8604	1071	5140	5067	784	98	94	0	0	0	0	0	0	0	0	0	0	0	0	0	0	0	0	0	0	0	0	0	0	0	0	0	0	0	0	0.000	0.000	0.000	0.000	0.000	0.000
2	4	2	feline sarcoma oncogene	P000025	8445	8645	400	7454	7516	973	4112	4165	984	100	92	0	0	0	0	0	0	0	0	0	0	0	0	0	0	0	0	0	0	0	0	0	0	0	0	0	0	0	0	0.000	0.000	0.000	0.000	0.000	0.000
2	5	2	bone morphogenetic protein receptor; type IA	P000112	9055	8645	400	2828	2981	626	2570	2591	668	35	6	0	0	0	0	0	0	0	0	0	0	0	0	0	0	0	0	0	0	0	0	0	0	0	0	0	0	0	0	0.000	0.000	0.000	0.000	0.000	0.000
2	6	2	bone morphogenetic protein receptor; type IA	P000112	9665	8645	400	2828	2718	588	2570	2548	667	21	1	0	0	0	0	0	0	0	0	0	0	0	0	0	0	0	0	0	0	0	0	0	0	0	0	0	0	0	0	0.000	0.000	0.000	0.000	0.000	0.000
2	1	3	bone morphogenetic protein receptor; type IA	P000112	6616	9352	400	3084	3044	661	2828	2890	917	17	0	0	0	0	0	0	0	0	0	0	0	0	0	0	0	0	0	0	0	0	0	0	0	0	0	0	0	0	0	0.000	0.000	0.000	0.000	0.000	0.000
2	2	3	bone morphogenetic protein receptor; type IA	P000112	7226	9352	400	2828	2890	601	3084	3242	1037	1	0	0	0	0	0	0	0	0	0	0	0	0	0	0	0	0	0	0	0	0	0	0	0	0	0	0	0	0	0	0.000	0.000	0.000	0.000	0.000	0.000
2	3	3	phospholipase D2	P000311	7836	9352	400	3084	3070	586	3084	3217	1116	3	0	0	0	0	0	0	0	0	0	0	0	0	0	0	0	0	0	0	0	0	0	0	0	0	0	0	0	0	0	0.000	0.000	0.000	0.000	0.000	0.000
2	4	3	phospholipase D2	P000311	8445	9352	400	2314	2404	574	2570	2695	911	4	0	0	0	0	0	0	0	0	0	0	0	0	0	0	0	0	0	0	0	0	0	0	0	0	0	0	0	0	0	0.000	0.000	0.000	0.000	0.000	0.000
2	5	3	phospholipase D2	P000311	9055	9352	400	2314	2443	598	2314	2320	583	21	5	0	0	0	0	0	0	0	0	0	0	0	0	0	0	0	0	0	0	0	0	0	0	0	0	0	0	0	0	0.000	0.000	0.000	0.000	0.000	0.000
2	6	3	phospholipase D2	P000311	9665	9352	400	3856	4018	1248	3084	4006	2330	14	0	0	0	0	0	0	0	0	0	0	0	0	0	0	0	0	0	0	0	0	0	0	0	0	0	0	0	0	0	0.000	0.000	0.000	0.000	0.000	0.000
2	1	4	macrophage migration inhibitory factor (glycosylation-inhibiting factor)	P000412	6616	10059	400	2314	2296	580	2056	2134	603	24	6	0	0	0	0	0	0	0	0	0	0	0	0	0	0	0	0	0	0	0	0	0	0	0	0	0	0	0	0	0.000	0.000	0.000	0.000	0.000	0.000
2	2	4	macrophage migration inhibitory factor (glycosylation-inhibiting factor)	P000412	7226	10059	400	2314	2311	683	2314	2320	591	17	5	0	0	0	0	0	0	0	0	0	0	0	0	0	0	0	0	0	0	0	0	0	0	0	0	0	0	0	0	0.000	0.000	0.000	0.000	0.000	0.000
2	3	4	macrophage migration inhibitory factor (glycosylation-inhibiting factor)	P000412	7836	10059	400	3856	3675	854	2570	2493	570	74	51	0	0	0	0	0	0	0	0	0	0	0	0	0	0	0	0	0	0	0	0	0	0	0	0	0	0	0	0	0.000	0.000	0.000	0.000	0.000	0.000
2	4	4	macrophage migration inhibitory factor (glycosylation-inhibiting factor)	P000412	8445	10059	400	2314	2305	610	2314	2389	697	15	1	0	0	0	0	0	0	0	0	0	0	0	0	0	0	0	0	0	0	0	0	0	0	0	0	0	0	0	0	0.000	0.000	0.000	0.000	0.000	0.000
2	5	4	v-myb myeloblastosis viral oncogene homolog (avian)-like 2	P000510	9055	10059	400	2314	2380	609	2314	2295	732	18	1	0	0	0	0	0	0	0	0	0	0	0	0	0	0	0	0	0	0	0	0	0	0	0	0	0	0	0	0	0.000	0.000	0.000	0.000	0.000	0.000
2	6	4	v-myb myeloblastosis viral oncogene homolog (avian)-like 2	P000510	9665	10059	400	2570	2654	582	2828	3050	1149	1	0	0	0	0	0	0	0	0	0	0	0	0	0	0	0	0	0	0	0	0	0	0	0	0	0	0	0	0	0	0.000	0.000	0.000	0.000	0.000	0.000
2	1	5	v-myb myeloblastosis viral oncogene homolog (avian)-like 2	P000510	6616	10766	400	2056	2071	615	2056	2084	630	10	3	0	0	0	0	0	0	0	0	0	0	0	0	0	0	0	0	0	0	0	0	0	0	0	0	0	0	0	0	0.000	0.000	0.000	0.000	0.000	0.000
2	2	5	v-myb myeloblastosis viral oncogene homolog (avian)-like 2	P000510	7226	10766	400	2314	2309	529	2314	2221	580	10	2	0	0	0	0	0	0	0	0	0	0	0	0	0	0	0	0	0	0	0	0	0	0	0	0	0	0	0	0	0.000	0.000	0.000	0.000	0.000	0.000
2	3	5	adrenergic; beta; receptor kinase 2	P001034	7836	10766	400	3598	3706	627	2570	2506	620	79	50	0	0	0	0	0	0	0	0	0	0	0	0	0	0	0	0	0	0	0	0	0	0	0	0	0	0	0	0	0.000	0.000	0.000	0.000	0.000	0.000
2	4	5	adrenergic; beta; receptor kinase 2	P001034	8445	10766	400	3084	2964	736	2570	2739	690	37	8	0	0	0	0	0	0	0	0	0	0	0	0	0	0	0	0	0	0	0	0	0	0	0	0	0	0	0	0	0.000	0.000	0.000	0.000	0.000	0.000
2	5	5	adrenergic; beta; receptor kinase 2	P001034	9055	10766	400	2314	2437	597	2314	2300	559	20	5	0	0	0	0	0	0	0	0	0	0	0	0	0	0	0	0	0	0	0	0	0	0	0	0	0	0	0	0	0.000	0.000	0.000	0.000	0.000	0.000
2	6	5	adrenergic; beta; receptor kinase 2	P001034	9665	10766	400	2314	2286	622	2314	2352	548	13	3	0	0	0	0	0	0	0	0	0	0	0	0	0	0	0	0	0	0	0	0	0	0	0	0	0	0	0	0	0.000	0.000	0.000	0.000	0.000	0.000
3	1	1	Phosphopeptide1	empty	10324	7938	400	1286	1445	538	1542	1631	651	11	0	0	0	0	0	0	0	0	0	0	0	0	0	0	0	0	0	0	0	0	0	0	0	0	0	0	0	0	0	0.000	0.000	0.000	0.000	0.000	0.000
3	2	1	Phosphopeptide1	empty	10934	7938	400	1286	1458	713	1542	1507	660	15	3	0	0	0	0	0	0	0	0	0	0	0	0	0	0	0	0	0	0	0	0	0	0	0	0	0	0	0	0	0.000	0.000	0.000	0.000	0.000	0.000
3	3	1	empty	empty	11544	7938	400	1542	1571	535	1286	1319	508	40	13	0	0	0	0	0	0	0	0	0	0	0	0	0	0	0	0	0	0	0	0	0	0	0	0	0	0	0	0	0.000	0.000	0.000	0.000	0.000	0.000
3	4	1	empty	empty	12153	7938	400	1542	1590	564	1671	1760	845	6	1	0	0	0	0	0	0	0	0	0	0	0	0	0	0	0	0	0	0	0	0	0	0	0	0	0	0	0	0	0.000	0.000	0.000	0.000	0.000	0.000
3	5	1	empty	empty	12763	7938	400	1800	1783	636	2314	2698	1467	0	0	0	0	0	0	0	0	0	0	0	0	0	0	0	0	0	0	0	0	0	0	0	0	0	0	0	0	0	0	0.000	0.000	0.000	0.000	0.000	0.000
3	6	1	empty	empty	13373	7938	400	2056	1996	684	2314	2671	1603	0	0	0	0	0	0	0	0	0	0	0	0	0	0	0	0	0	0	0	0	0	0	0	0	0	0	0	0	0	0	0.000	0.000	0.000	0.000	0.000	0.000
3	1	2	serine/threonine kinase 6; transcript variant 1	P000003	10324	8645	400	3598	3624	812	3084	3543	1653	8	0	0	0	0	0	0	0	0	0	0	0	0	0	0	0	0	0	0	0	0	0	0	0	0	0	0	0	0	0	0.000	0.000	0.000	0.000	0.000	0.000
3	2	2	serine/threonine kinase 6; transcript variant 1	P000003	10934	8645	400	3084	3159	728	2828	3088	1539	7	0	0	0	0	0	0	0	0	0	0	0	0	0	0	0	0	0	0	0	0	0	0	0	0	0	0	0	0	0	0.000	0.000	0.000	0.000	0.000	0.000
3	3	2	serine/threonine kinase 6; transcript variant 1	P000003	11544	8645	400	2570	2609	634	2056	2053	870	31	3	0	0	0	0	0	0	0	0	0	0	0	0	0	0	0	0	0	0	0	0	0	0	0	0	0	0	0	0	0.000	0.000	0.000	0.000	0.000	0.000
3	4	2	serine/threonine kinase 6; transcript variant 1	P000003	12153	8645	400	3598	3675	1089	2570	3349	2220	16	0	0	0	0	0	0	0	0	0	0	0	0	0	0	0	0	0	0	0	0	0	0	0	0	0	0	0	0	0	0.000	0.000	0.000	0.000	0.000	0.000
3	5	2	protein kinase D2	P000086	12763	8645	400	14392	14265	1982	7454	7545	2163	99	90	0	0	0	0	0	0	0	0	0	0	0	0	0	0	0	0	0	0	0	0	0	0	0	0	0	0	0	0	0.000	0.000	0.000	0.000	0.000	0.000
3	6	2	protein kinase D2	P000086	13373	8645	400	16706	16271	2890	6940	7603	2687	100	89	0	0	0	0	0	0	0	0	0	0	0	0	0	0	0	0	0	0	0	0	0	0	0	0	0	0	0	0	0.000	0.000	0.000	0.000	0.000	0.000
3	1	3	protein kinase D2	P000086	10324	9352	400	19276	18874	3050	9510	9608	3077	100	81	0	0	0	0	0	0	0	0	0	0	0	0	0	0	0	0	0	0	0	0	0	0	0	0	0	0	0	0	0.000	0.000	0.000	0.000	0.000	0.000
3	2	3	protein kinase D2	P000086	10934	9352	400	16706	16152	2873	6940	7996	2943	100	84	0	0	0	0	0	0	0	0	0	0	0	0	0	0	0	0	0	0	0	0	0	0	0	0	0	0	0	0	0.000	0.000	0.000	0.000	0.000	0.000
3	3	3	cystatin B (stefin B)	P000292	11544	9352	400	2570	2578	871	2314	2682	1521	11	0	0	0	0	0	0	0	0	0	0	0	0	0	0	0	0	0	0	0	0	0	0	0	0	0	0	0	0	0	0.000	0.000	0.000	0.000	0.000	0.000
3	4	3	cystatin B (stefin B)	P000292	12153	9352	400	1542	1556	712	1800	1887	983	7	1	0	0	0	0	0	0	0	0	0	0	0	0	0	0	0	0	0	0	0	0	0	0	0	0	0	0	0	0	0.000	0.000	0.000	0.000	0.000	0.000
3	5	3	cystatin B (stefin B)	P000292	12763	9352	400	2056	2106	802	2828	3390	2152	0	0	0	0	0	0	0	0	0	0	0	0	0	0	0	0	0	0	0	0	0	0	0	0	0	0	0	0	0	0	0.000	0.000	0.000	0.000	0.000	0.000
3	6	3	cystatin B (stefin B)	P000292	13373	9352	400	2056	2279	879	2828	3685	2587	0	0	0	0	0	0	0	0	0	0	0	0	0	0	0	0	0	0	0	0	0	0	0	0	0	0	0	0	0	0	0.000	0.000	0.000	0.000	0.000	0.000
3	1	4	indoleamine-pyrrole 2 3 dioxygenase	P000380	10324	10059	400	3342	3499	971	3856	5369	3380	0	0	0	0	0	0	0	0	0	0	0	0	0	0	0	0	0	0	0	0	0	0	0	0	0	0	0	0	0	0	0.000	0.000	0.000	0.000	0.000	0.000
3	2	4	indoleamine-pyrrole 2 3 dioxygenase	P000380	10934	10059	400	3084	3127	748	3342	4592	2632	0	0	0	0	0	0	0	0	0	0	0	0	0	0	0	0	0	0	0	0	0	0	0	0	0	0	0	0	0	0	0.000	0.000	0.000	0.000	0.000	0.000
3	3	4	indoleamine-pyrrole 2 3 dioxygenase	P000380	11544	10059	400	2056	2004	649	2056	2106	976	8	0	0	0	0	0	0	0	0	0	0	0	0	0	0	0	0	0	0	0	0	0	0	0	0	0	0	0	0	0	0.000	0.000	0.000	0.000	0.000	0.000
3	4	4	indoleamine-pyrrole 2 3 dioxygenase	P000380	12153	10059	400	1542	1646	582	1542	1491	551	17	5	0	0	0	0	0	0	0	0	0	0	0	0	0	0	0	0	0	0	0	0	0	0	0	0	0	0	0	0	0.000	0.000	0.000	0.000	0.000	0.000
3	5	4	MAX protein; transcript variant 2	P000485	12763	10059	400	1800	1748	643	1542	1568	603	22	8	0	0	0	0	0	0	0	0	0	0	0	0	0	0	0	0	0	0	0	0	0	0	0	0	0	0	0	0	0.000	0.000	0.000	0.000	0.000	0.000
3	6	4	MAX protein; transcript variant 2	P000485	13373	10059	400	1286	1320	561	1542	1500	582	6	1	0	0	0	0	0	0	0	0	0	0	0	0	0	0	0	0	0	0	0	0	0	0	0	0	0	0	0	0	0.000	0.000	0.000	0.000	0.000	0.000
3	1	5	MAX protein; transcript variant 2	P000485	10324	10766	400	2570	2502	662	2314	2241	553	25	7	0	0	0	0	0	0	0	0	0	0	0	0	0	0	0	0	0	0	0	0	0	0	0	0	0	0	0	0	0.000	0.000	0.000	0.000	0.000	0.000
3	2	5	MAX protein; transcript variant 2	P000485	10934	10766	400	2056	2156	600	2314	2245	588	10	2	0	0	0	0	0	0	0	0	0	0	0	0	0	0	0	0	0	0	0	0	0	0	0	0	0	0	0	0	0.000	0.000	0.000	0.000	0.000	0.000
3	3	5	hypoxia inducible factor 3; alpha subunit	P000638	11544	10766	400	1800	1788	536	1800	1791	645	11	0	0	0	0	0	0	0	0	0	0	0	0	0	0	0	0	0	0	0	0	0	0	0	0	0	0	0	0	0	0.000	0.000	0.000	0.000	0.000	0.000
3	4	5	hypoxia inducible factor 3; alpha subunit	P000638	12153	10766	400	1542	1537	640	1286	1388	593	27	8	0	0	0	0	0	0	0	0	0	0	0	0	0	0	0	0	0	0	0	0	0	0	0	0	0	0	0	0	0.000	0.000	0.000	0.000	0.000	0.000
3	5	5	hypoxia inducible factor 3; alpha subunit	P000638	12763	10766	400	1542	1554	496	1286	1426	614	20	5	0	0	0	0	0	0	0	0	0	0	0	0	0	0	0	0	0	0	0	0	0	0	0	0	0	0	0	0	0.000	0.000	0.000	0.000	0.000	0.000
3	6	5	hypoxia inducible factor 3; alpha subunit	P000638	13373	10766	400	1286	1317	549	1286	1188	590	14	2	0	0	0	0	0	0	0	0	0	0	0	0	0	0	0	0	0	0	0	0	0	0	0	0	0	0	0	0	0.000	0.000	0.000	0.000	0.000	0.000
4	1	1	Cy5/Cy3 labeled biotin-BSA marker proteins	n/a	13957	8037	400	2056	1958	580	1800	1995	947	9	0	0	0	0	0	0	0	0	0	0	0	0	0	0	0	0	0	0	0	0	0	0	0	0	0	0	0	0	0	0.000	0.000	0.000	0.000	0.000	0.000
4	2	1	Cy5/Cy3 labeled biotin-BSA marker proteins	n/a	14567	8037	400	1800	1711	609	1800	1778	550	10	3	0	0	0	0	0	0	0	0	0	0	0	0	0	0	0	0	0	0	0	0	0	0	0	0	0	0	0	0	0.000	0.000	0.000	0.000	0.000	0.000
4	3	1	empty	empty	15177	8037	400	1800	1730	554	1800	1779	623	10	2	0	0	0	0	0	0	0	0	0	0	0	0	0	0	0	0	0	0	0	0	0	0	0	0	0	0	0	0	0.000	0.000	0.000	0.000	0.000	0.000
4	4	1	empty	empty	15786	8037	400	1800	1765	642	2056	2057	657	7	0	0	0	0	0	0	0	0	0	0	0	0	0	0	0	0	0	0	0	0	0	0	0	0	0	0	0	0	0	0.000	0.000	0.000	0.000	0.000	0.000
4	5	1	empty	empty	16396	8037	400	1800	1848	557	2056	2085	625	6	1	0	0	0	0	0	0	0	0	0	0	0	0	0	0	0	0	0	0	0	0	0	0	0	0	0	0	0	0	0.000	0.000	0.000	0.000	0.000	0.000
4	6	1	empty	empty	17006	8037	400	1800	1770	576	1800	1931	710	14	1	0	0	0	0	0	0	0	0	0	0	0	0	0	0	0	0	0	0	0	0	0	0	0	0	0	0	0	0	0.000	0.000	0.000	0.000	0.000	0.000
4	1	2	Beta-galactosidase (expressed with BCCP-Myc tag)	n/a	13957	8744	400	2570	2557	846	2570	2878	1422	6	0	0	0	0	0	0	0	0	0	0	0	0	0	0	0	0	0	0	0	0	0	0	0	0	0	0	0	0	0	0.000	0.000	0.000	0.000	0.000	0.000
4	2	2	Beta-galactosidase (expressed with BCCP-Myc tag)	n/a	14567	8744	400	1800	1914	600	1800	1789	608	17	5	0	0	0	0	0	0	0	0	0	0	0	0	0	0	0	0	0	0	0	0	0	0	0	0	0	0	0	0	0.000	0.000	0.000	0.000	0.000	0.000
4	3	2	Beta-galactosidase (expressed with BCCP-Myc tag)	n/a	15177	8744	400	2056	2172	597	1800	1880	615	29	9	0	0	0	0	0	0	0	0	0	0	0	0	0	0	0	0	0	0	0	0	0	0	0	0	0	0	0	0	0.000	0.000	0.000	0.000	0.000	0.000
4	4	2	Beta-galactosidase (expressed with BCCP-Myc tag)	n/a	15786	8744	400	2056	2117	614	2056	2127	625	17	4	0	0	0	0	0	0	0	0	0	0	0	0	0	0	0	0	0	0	0	0	0	0	0	0	0	0	0	0	0.000	0.000	0.000	0.000	0.000	0.000
4	5	2	signal transducer and activator of transcription 1; 91kDa	P000068	16396	8744	400	2056	2170	591	2314	2205	648	9	1	0	0	0	0	0	0	0	0	0	0	0	0	0	0	0	0	0	0	0	0	0	0	0	0	0	0	0	0	0.000	0.000	0.000	0.000	0.000	0.000
4	6	2	signal transducer and activator of transcription 1; 91kDa	P000068	17006	8744	400	2056	2091	618	2056	1978	582	15	5	0	0	0	0	0	0	0	0	0	0	0	0	0	0	0	0	0	0	0	0	0	0	0	0	0	0	0	0	0.000	0.000	0.000	0.000	0.000	0.000
4	1	3	signal transducer and activator of transcription 1; 91kDa	P000068	13957	9451	400	2056	2013	555	2056	2034	735	9	1	0	0	0	0	0	0	0	0	0	0	0	0	0	0	0	0	0	0	0	0	0	0	0	0	0	0	0	0	0.000	0.000	0.000	0.000	0.000	0.000
4	2	3	signal transducer and activator of transcription 1; 91kDa	P000068	14567	9451	400	2314	2253	633	2056	1992	611	25	8	0	0	0	0	0	0	0	0	0	0	0	0	0	0	0	0	0	0	0	0	0	0	0	0	0	0	0	0	0.000	0.000	0.000	0.000	0.000	0.000
4	3	3	ras homolog gene family; member H	P000245	15177	9451	400	2056	2056	581	1800	1742	554	27	6	0	0	0	0	0	0	0	0	0	0	0	0	0	0	0	0	0	0	0	0	0	0	0	0	0	0	0	0	0.000	0.000	0.000	0.000	0.000	0.000
4	4	3	ras homolog gene family; member H	P000245	15786	9451	400	2314	2233	648	2056	2137	697	21	4	0	0	0	0	0	0	0	0	0	0	0	0	0	0	0	0	0	0	0	0	0	0	0	0	0	0	0	0	0.000	0.000	0.000	0.000	0.000	0.000
4	5	3	ras homolog gene family; member H	P000245	16396	9451	400	2570	2460	628	2314	2307	759	20	2	0	0	0	0	0	0	0	0	0	0	0	0	0	0	0	0	0	0	0	0	0	0	0	0	0	0	0	0	0.000	0.000	0.000	0.000	0.000	0.000
4	6	3	ras homolog gene family; member H	P000245	17006	9451	400	2314	2328	523	2056	2143	588	23	5	0	0	0	0	0	0	0	0	0	0	0	0	0	0	0	0	0	0	0	0	0	0	0	0	0	0	0	0	0.000	0.000	0.000	0.000	0.000	0.000
4	1	4	protein phosphatase 2 (formerly 2A); regulatory subunit B (PR 52); gamma isoform	P000350	13957	10158	400	1542	1489	526	1286	1426	610	22	3	0	0	0	0	0	0	0	0	0	0	0	0	0	0	0	0	0	0	0	0	0	0	0	0	0	0	0	0	0.000	0.000	0.000	0.000	0.000	0.000
4	2	4	protein phosphatase 2 (formerly 2A); regulatory subunit B (PR 52); gamma isoform	P000350	14567	10158	400	2056	1988	647	1800	1809	635	26	6	0	0	0	0	0	0	0	0	0	0	0	0	0	0	0	0	0	0	0	0	0	0	0	0	0	0	0	0	0.000	0.000	0.000	0.000	0.000	0.000
4	3	4	protein phosphatase 2 (formerly 2A); regulatory subunit B (PR 52); gamma isoform	P000350	15177	10158	400	2056	2164	652	2056	1984	623	20	8	0	0	0	0	0	0	0	0	0	0	0	0	0	0	0	0	0	0	0	0	0	0	0	0	0	0	0	0	0.000	0.000	0.000	0.000	0.000	0.000
4	4	4	protein phosphatase 2 (formerly 2A); regulatory subunit B (PR 52); gamma isoform	P000350	15786	10158	400	1800	1792	629	1800	1857	581	16	3	0	0	0	0	0	0	0	0	0	0	0	0	0	0	0	0	0	0	0	0	0	0	0	0	0	0	0	0	0.000	0.000	0.000	0.000	0.000	0.000
4	5	4	calmodulin 1 (phosphorylase kinase; delta)	P000451	16396	10158	400	2314	2202	632	2056	2098	593	21	5	0	0	0	0	0	0	0	0	0	0	0	0	0	0	0	0	0	0	0	0	0	0	0	0	0	0	0	0	0.000	0.000	0.000	0.000	0.000	0.000
4	6	4	calmodulin 1 (phosphorylase kinase; delta)	P000451	17006	10158	400	2056	2127	607	2056	2036	522	17	4	0	0	0	0	0	0	0	0	0	0	0	0	0	0	0	0	0	0	0	0	0	0	0	0	0	0	0	0	0.000	0.000	0.000	0.000	0.000	0.000
4	1	5	calmodulin 1 (phosphorylase kinase; delta)	P000451	13957	10865	400	1286	1388	582	1286	1268	589	17	4	0	0	0	0	0	0	0	0	0	0	0	0	0	0	0	0	0	0	0	0	0	0	0	0	0	0	0	0	0.000	0.000	0.000	0.000	0.000	0.000
4	2	5	calmodulin 1 (phosphorylase kinase; delta)	P000451	14567	10865	400	1800	1722	597	1542	1622	634	21	6	0	0	0	0	0	0	0	0	0	0	0	0	0	0	0	0	0	0	0	0	0	0	0	0	0	0	0	0	0.000	0.000	0.000	0.000	0.000	0.000
4	3	5	calcium/calmodulin-dependent protein kinase (CaM kinase) II beta	P000563	15177	10865	400	2056	2189	624	2056	1966	657	21	2	0	0	0	0	0	0	0	0	0	0	0	0	0	0	0	0	0	0	0	0	0	0	0	0	0	0	0	0	0.000	0.000	0.000	0.000	0.000	0.000
4	4	5	calcium/calmodulin-dependent protein kinase (CaM kinase) II beta	P000563	15786	10865	400	2570	2557	591	2056	2023	612	41	12	0	0	0	0	0	0	0	0	0	0	0	0	0	0	0	0	0	0	0	0	0	0	0	0	0	0	0	0	0.000	0.000	0.000	0.000	0.000	0.000
4	5	5	calcium/calmodulin-dependent protein kinase (CaM kinase) II beta	P000563	16396	10865	400	2828	2855	693	2056	2088	583	57	30	0	0	0	0	0	0	0	0	0	0	0	0	0	0	0	0	0	0	0	0	0	0	0	0	0	0	0	0	0.000	0.000	0.000	0.000	0.000	0.000
4	6	5	calcium/calmodulin-dependent protein kinase (CaM kinase) II beta	P000563	17006	10865	400	2570	2666	695	2314	2255	651	31	8	0	0	0	0	0	0	0	0	0	0	0	0	0	0	0	0	0	0	0	0	0	0	0	0	0	0	0	0	0.000	0.000	0.000	0.000	0.000	0.000
5	1	1	Cy5/Cy3 labeled biotin-BSA marker proteins	n/a	2982	11745	400	1800	1790	574	2056	1995	614	6	1	0	0	0	0	0	0	0	0	0	0	0	0	0	0	0	0	0	0	0	0	0	0	0	0	0	0	0	0	0.000	0.000	0.000	0.000	0.000	0.000
5	2	1	Cy5/Cy3 labeled biotin-BSA marker proteins	n/a	3592	11745	400	1800	1954	586	2056	2023	672	11	1	0	0	0	0	0	0	0	0	0	0	0	0	0	0	0	0	0	0	0	0	0	0	0	0	0	0	0	0	0.000	0.000	0.000	0.000	0.000	0.000
5	3	1	empty	empty	4202	11745	400	1800	1776	635	2056	2074	570	7	1	0	0	0	0	0	0	0	0	0	0	0	0	0	0	0	0	0	0	0	0	0	0	0	0	0	0	0	0	0.000	0.000	0.000	0.000	0.000	0.000
5	4	1	empty	empty	4811	11745	400	2056	1986	561	2056	2079	587	12	1	0	0	0	0	0	0	0	0	0	0	0	0	0	0	0	0	0	0	0	0	0	0	0	0	0	0	0	0	0.000	0.000	0.000	0.000	0.000	0.000
5	5	1	empty	empty	5421	11745	400	2056	2164	707	2056	2073	557	22	8	0	0	0	0	0	0	0	0	0	0	0	0	0	0	0	0	0	0	0	0	0	0	0	0	0	0	0	0	0.000	0.000	0.000	0.000	0.000	0.000
5	6	1	empty	empty	6031	11745	400	2056	1971	597	2056	1983	603	11	2	0	0	0	0	0	0	0	0	0	0	0	0	0	0	0	0	0	0	0	0	0	0	0	0	0	0	0	0	0.000	0.000	0.000	0.000	0.000	0.000
5	1	2	ribosomal protein S6 kinase; 90kDa; polypeptide 2	P000049	2982	12452	400	2314	2279	576	2056	2059	576	22	5	0	0	0	0	0	0	0	0	0	0	0	0	0	0	0	0	0	0	0	0	0	0	0	0	0	0	0	0	0.000	0.000	0.000	0.000	0.000	0.000
5	2	2	ribosomal protein S6 kinase; 90kDa; polypeptide 2	P000049	3592	12452	400	2314	2366	667	2056	2113	627	31	11	0	0	0	0	0	0	0	0	0	0	0	0	0	0	0	0	0	0	0	0	0	0	0	0	0	0	0	0	0.000	0.000	0.000	0.000	0.000	0.000
5	3	2	ribosomal protein S6 kinase; 90kDa; polypeptide 2	P000049	4202	12452	400	2570	2504	630	2056	2163	614	36	13	0	0	0	0	0	0	0	0	0	0	0	0	0	0	0	0	0	0	0	0	0	0	0	0	0	0	0	0	0.000	0.000	0.000	0.000	0.000	0.000
5	4	2	ribosomal protein S6 kinase; 90kDa; polypeptide 2	P000049	4811	12452	400	2570	2499	665	2314	2376	613	23	8	0	0	0	0	0	0	0	0	0	0	0	0	0	0	0	0	0	0	0	0	0	0	0	0	0	0	0	0	0.000	0.000	0.000	0.000	0.000	0.000
5	5	2	TNF receptor-associated factor 6; transcript variant 1	P000160	5421	12452	400	2056	2025	567	2056	2009	582	12	2	0	0	0	0	0	0	0	0	0	0	0	0	0	0	0	0	0	0	0	0	0	0	0	0	0	0	0	0	0.000	0.000	0.000	0.000	0.000	0.000
5	6	2	TNF receptor-associated factor 6; transcript variant 1	P000160	6031	12452	400	2056	2209	594	2056	2230	598	18	6	0	0	0	0	0	0	0	0	0	0	0	0	0	0	0	0	0	0	0	0	0	0	0	0	0	0	0	0	0.000	0.000	0.000	0.000	0.000	0.000
5	1	3	TNF receptor-associated factor 6; transcript variant 1	P000160	2982	13159	400	2056	2087	576	2056	2028	583	14	3	0	0	0	0	0	0	0	0	0	0	0	0	0	0	0	0	0	0	0	0	0	0	0	0	0	0	0	0	0.000	0.000	0.000	0.000	0.000	0.000
5	2	3	TNF receptor-associated factor 6; transcript variant 1	P000160	3592	13159	400	2056	2133	635	2056	2172	724	17	3	0	0	0	0	0	0	0	0	0	0	0	0	0	0	0	0	0	0	0	0	0	0	0	0	0	0	0	0	0.000	0.000	0.000	0.000	0.000	0.000
5	3	3	guanine nucleotide binding protein (G protein); alpha z polypeptide	P000334	4202	13159	400	2314	2227	592	2570	2473	809	0	0	0	0	0	0	0	0	0	0	0	0	0	0	0	0	0	0	0	0	0	0	0	0	0	0	0	0	0	0	0.000	0.000	0.000	0.000	0.000	0.000
5	4	3	guanine nucleotide binding protein (G protein); alpha z polypeptide	P000334	4811	13159	400	2570	2655	634	2570	2517	625	21	4	0	0	0	0	0	0	0	0	0	0	0	0	0	0	0	0	0	0	0	0	0	0	0	0	0	0	0	0	0.000	0.000	0.000	0.000	0.000	0.000
5	5	3	guanine nucleotide binding protein (G protein); alpha z polypeptide	P000334	5421	13159	400	2056	2144	636	2056	2039	543	20	5	0	0	0	0	0	0	0	0	0	0	0	0	0	0	0	0	0	0	0	0	0	0	0	0	0	0	0	0	0.000	0.000	0.000	0.000	0.000	0.000
5	6	3	guanine nucleotide binding protein (G protein); alpha z polypeptide	P000334	6031	13159	400	2570	2467	625	2314	2330	583	20	6	0	0	0	0	0	0	0	0	0	0	0	0	0	0	0	0	0	0	0	0	0	0	0	0	0	0	0	0	0.000	0.000	0.000	0.000	0.000	0.000
5	1	4	hypoxanthine phosphoribosyltransferase 1 (Lesch-Nyhan syndrome)	P000437	2982	13866	400	2056	2034	538	2056	1953	588	10	2	0	0	0	0	0	0	0	0	0	0	0	0	0	0	0	0	0	0	0	0	0	0	0	0	0	0	0	0	0.000	0.000	0.000	0.000	0.000	0.000
5	2	4	hypoxanthine phosphoribosyltransferase 1 (Lesch-Nyhan syndrome)	P000437	3592	13866	400	1800	1880	547	2056	2100	599	7	2	0	0	0	0	0	0	0	0	0	0	0	0	0	0	0	0	0	0	0	0	0	0	0	0	0	0	0	0	0.000	0.000	0.000	0.000	0.000	0.000
5	3	4	hypoxanthine phosphoribosyltransferase 1 (Lesch-Nyhan syndrome)	P000437	4202	13866	400	2056	1939	604	2056	2024	554	9	2	0	0	0	0	0	0	0	0	0	0	0	0	0	0	0	0	0	0	0	0	0	0	0	0	0	0	0	0	0.000	0.000	0.000	0.000	0.000	0.000
5	4	4	hypoxanthine phosphoribosyltransferase 1 (Lesch-Nyhan syndrome)	P000437	4811	13866	400	2828	2777	720	2314	2378	666	38	9	0	0	0	0	0	0	0	0	0	0	0	0	0	0	0	0	0	0	0	0	0	0	0	0	0	0	0	0	0.000	0.000	0.000	0.000	0.000	0.000
5	5	4	suppressor of cytokine signaling 2	P000536	5421	13866	400	2314	2335	557	2314	2262	578	14	2	0	0	0	0	0	0	0	0	0	0	0	0	0	0	0	0	0	0	0	0	0	0	0	0	0	0	0	0	0.000	0.000	0.000	0.000	0.000	0.000
5	6	4	suppressor of cytokine signaling 2	P000536	6031	13866	400	2570	2655	721	2056	2143	647	46	13	0	0	0	0	0	0	0	0	0	0	0	0	0	0	0	0	0	0	0	0	0	0	0	0	0	0	0	0	0.000	0.000	0.000	0.000	0.000	0.000
5	1	5	suppressor of cytokine signaling 2	P000536	2982	14573	400	1800	1733	598	1800	1809	535	12	2	0	0	0	0	0	0	0	0	0	0	0	0	0	0	0	0	0	0	0	0	0	0	0	0	0	0	0	0	0.000	0.000	0.000	0.000	0.000	0.000
5	2	5	suppressor of cytokine signaling 2	P000536	3592	14573	400	1800	1943	626	1800	1863	582	22	6	0	0	0	0	0	0	0	0	0	0	0	0	0	0	0	0	0	0	0	0	0	0	0	0	0	0	0	0	0.000	0.000	0.000	0.000	0.000	0.000
5	3	5	Buffer	n/a	4202	14573	400	2056	2039	569	2056	1958	573	12	3	0	0	0	0	0	0	0	0	0	0	0	0	0	0	0	0	0	0	0	0	0	0	0	0	0	0	0	0	0.000	0.000	0.000	0.000	0.000	0.000
5	4	5	Buffer	n/a	4811	14573	400	2314	2302	671	2056	2124	553	25	9	0	0	0	0	0	0	0	0	0	0	0	0	0	0	0	0	0	0	0	0	0	0	0	0	0	0	0	0	0.000	0.000	0.000	0.000	0.000	0.000
5	5	5	Buffer	n/a	5421	14573	400	2056	2149	628	2314	2193	522	9	2	0	0	0	0	0	0	0	0	0	0	0	0	0	0	0	0	0	0	0	0	0	0	0	0	0	0	0	0	0.000	0.000	0.000	0.000	0.000	0.000
5	6	5	Buffer	n/a	6031	14573	400	2056	2187	638	2056	2057	533	20	6	0	0	0	0	0	0	0	0	0	0	0	0	0	0	0	0	0	0	0	0	0	0	0	0	0	0	0	0	0.000	0.000	0.000	0.000	0.000	0.000
6	1	1	BCCP-Myc2	n/a	6691	11646	400	2056	2101	568	2314	2235	662	7	0	0	0	0	0	0	0	0	0	0	0	0	0	0	0	0	0	0	0	0	0	0	0	0	0	0	0	0	0	0.000	0.000	0.000	0.000	0.000	0.000
6	2	1	BCCP-Myc2	n/a	7301	11646	400	2056	2156	662	2314	2285	632	11	2	0	0	0	0	0	0	0	0	0	0	0	0	0	0	0	0	0	0	0	0	0	0	0	0	0	0	0	0	0.000	0.000	0.000	0.000	0.000	0.000
6	3	1	empty	empty	7911	11646	400	2056	2134	509	2314	2277	602	6	1	0	0	0	0	0	0	0	0	0	0	0	0	0	0	0	0	0	0	0	0	0	0	0	0	0	0	0	0	0.000	0.000	0.000	0.000	0.000	0.000
6	4	1	empty	empty	8520	11646	400	2056	2142	643	2056	2165	624	19	6	0	0	0	0	0	0	0	0	0	0	0	0	0	0	0	0	0	0	0	0	0	0	0	0	0	0	0	0	0.000	0.000	0.000	0.000	0.000	0.000
6	5	1	empty	empty	9130	11646	400	2056	2192	647	2314	2208	687	13	1	0	0	0	0	0	0	0	0	0	0	0	0	0	0	0	0	0	0	0	0	0	0	0	0	0	0	0	0	0.000	0.000	0.000	0.000	0.000	0.000
6	6	1	empty	empty	9740	11646	400	2314	2281	611	2314	2256	661	13	2	0	0	0	0	0	0	0	0	0	0	0	0	0	0	0	0	0	0	0	0	0	0	0	0	0	0	0	0	0.000	0.000	0.000	0.000	0.000	0.000
6	1	2	serine/threonine kinase 22C (spermiogenesis associated)	P000026	6691	12353	400	2314	2223	611	2056	2145	614	20	5	0	0	0	0	0	0	0	0	0	0	0	0	0	0	0	0	0	0	0	0	0	0	0	0	0	0	0	0	0.000	0.000	0.000	0.000	0.000	0.000
6	2	2	serine/threonine kinase 22C (spermiogenesis associated)	P000026	7301	12353	400	2314	2384	670	2570	2436	661	11	2	0	0	0	0	0	0	0	0	0	0	0	0	0	0	0	0	0	0	0	0	0	0	0	0	0	0	0	0	0.000	0.000	0.000	0.000	0.000	0.000
6	3	2	serine/threonine kinase 22C (spermiogenesis associated)	P000026	7911	12353	400	2314	2262	599	2314	2316	622	13	2	0	0	0	0	0	0	0	0	0	0	0	0	0	0	0	0	0	0	0	0	0	0	0	0	0	0	0	0	0.000	0.000	0.000	0.000	0.000	0.000
6	4	2	serine/threonine kinase 22C (spermiogenesis associated)	P000026	8520	12353	400	2314	2277	560	2314	2267	548	11	2	0	0	0	0	0	0	0	0	0	0	0	0	0	0	0	0	0	0	0	0	0	0	0	0	0	0	0	0	0.000	0.000	0.000	0.000	0.000	0.000
6	5	2	protein kinase; cAMP-dependent; regulatory; type I; alpha (tissue specific extinguisher 1)	P000113	9130	12353	400	2314	2429	570	2314	2321	589	17	4	0	0	0	0	0	0	0	0	0	0	0	0	0	0	0	0	0	0	0	0	0	0	0	0	0	0	0	0	0.000	0.000	0.000	0.000	0.000	0.000
6	6	2	protein kinase; cAMP-dependent; regulatory; type I; alpha (tissue specific extinguisher 1)	P000113	9740	12353	400	2828	2773	705	2570	3047	1399	5	0	0	0	0	0	0	0	0	0	0	0	0	0	0	0	0	0	0	0	0	0	0	0	0	0	0	0	0	0	0.000	0.000	0.000	0.000	0.000	0.000
6	1	3	protein kinase; cAMP-dependent; regulatory; type I; alpha (tissue specific extinguisher 1)	P000113	6691	13060	400	2570	2512	631	2056	2212	638	38	13	0	0	0	0	0	0	0	0	0	0	0	0	0	0	0	0	0	0	0	0	0	0	0	0	0	0	0	0	0.000	0.000	0.000	0.000	0.000	0.000
6	2	3	protein kinase; cAMP-dependent; regulatory; type I; alpha (tissue specific extinguisher 1)	P000113	7301	13060	400	2828	2756	659	2314	2424	644	38	6	0	0	0	0	0	0	0	0	0	0	0	0	0	0	0	0	0	0	0	0	0	0	0	0	0	0	0	0	0.000	0.000	0.000	0.000	0.000	0.000
6	3	3	related RAS viral (r-ras) oncogene homolog	P000313	7911	13060	400	2314	2359	582	2314	2276	583	15	4	0	0	0	0	0	0	0	0	0	0	0	0	0	0	0	0	0	0	0	0	0	0	0	0	0	0	0	0	0.000	0.000	0.000	0.000	0.000	0.000
6	4	3	related RAS viral (r-ras) oncogene homolog	P000313	8520	13060	400	2056	2195	555	2314	2286	646	9	1	0	0	0	0	0	0	0	0	0	0	0	0	0	0	0	0	0	0	0	0	0	0	0	0	0	0	0	0	0.000	0.000	0.000	0.000	0.000	0.000
6	5	3	related RAS viral (r-ras) oncogene homolog	P000313	9130	13060	400	2314	2405	561	2570	2462	612	6	1	0	0	0	0	0	0	0	0	0	0	0	0	0	0	0	0	0	0	0	0	0	0	0	0	0	0	0	0	0.000	0.000	0.000	0.000	0.000	0.000
6	6	3	related RAS viral (r-ras) oncogene homolog	P000313	9740	13060	400	4370	5113	2052	3598	5027	3438	17	3	0	0	0	0	0	0	0	0	0	0	0	0	0	0	0	0	0	0	0	0	0	0	0	0	0	0	0	0	0.000	0.000	0.000	0.000	0.000	0.000
6	1	4	flap structure-specific endonuclease 1	P000413	6691	13767	400	2314	2247	545	2056	2218	654	20	1	0	0	0	0	0	0	0	0	0	0	0	0	0	0	0	0	0	0	0	0	0	0	0	0	0	0	0	0	0.000	0.000	0.000	0.000	0.000	0.000
6	2	4	flap structure-specific endonuclease 1	P000413	7301	13767	400	2570	2562	583	2314	2442	688	26	1	0	0	0	0	0	0	0	0	0	0	0	0	0	0	0	0	0	0	0	0	0	0	0	0	0	0	0	0	0.000	0.000	0.000	0.000	0.000	0.000
6	3	4	flap structure-specific endonuclease 1	P000413	7911	13767	400	2570	2585	573	2828	2902	837	3	0	0	0	0	0	0	0	0	0	0	0	0	0	0	0	0	0	0	0	0	0	0	0	0	0	0	0	0	0	0.000	0.000	0.000	0.000	0.000	0.000
6	4	4	flap structure-specific endonuclease 1	P000413	8520	13767	400	2314	2365	638	2570	2787	861	4	0	0	0	0	0	0	0	0	0	0	0	0	0	0	0	0	0	0	0	0	0	0	0	0	0	0	0	0	0	0.000	0.000	0.000	0.000	0.000	0.000
6	5	4	Src-like-adaptor	P000512	9130	13767	400	2570	2495	609	2828	2865	814	3	0	0	0	0	0	0	0	0	0	0	0	0	0	0	0	0	0	0	0	0	0	0	0	0	0	0	0	0	0	0.000	0.000	0.000	0.000	0.000	0.000
6	6	4	Src-like-adaptor	P000512	9740	13767	400	2570	2649	657	3342	3344	915	1	0	0	0	0	0	0	0	0	0	0	0	0	0	0	0	0	0	0	0	0	0	0	0	0	0	0	0	0	0	0.000	0.000	0.000	0.000	0.000	0.000
6	1	5	Src-like-adaptor	P000512	6691	14474	400	2185	2330	640	2056	2236	641	24	7	0	0	0	0	0	0	0	0	0	0	0	0	0	0	0	0	0	0	0	0	0	0	0	0	0	0	0	0	0.000	0.000	0.000	0.000	0.000	0.000
6	2	5	Src-like-adaptor	P000512	7301	14474	400	2828	2940	768	2570	2677	924	24	2	0	0	0	0	0	0	0	0	0	0	0	0	0	0	0	0	0	0	0	0	0	0	0	0	0	0	0	0	0.000	0.000	0.000	0.000	0.000	0.000
6	3	5	STE20-like kinase	P001068	7911	14474	400	8482	8480	997	4370	4356	797	100	100	0	0	0	0	0	0	0	0	0	0	0	0	0	0	0	0	0	0	0	0	0	0	0	0	0	0	0	0	0.000	0.000	0.000	0.000	0.000	0.000
6	4	5	STE20-like kinase	P001068	8520	14474	400	8224	8065	1074	4370	4391	919	99	94	0	0	0	0	0	0	0	0	0	0	0	0	0	0	0	0	0	0	0	0	0	0	0	0	0	0	0	0	0.000	0.000	0.000	0.000	0.000	0.000
6	5	5	STE20-like kinase	P001068	9130	14474	400	8482	8517	1048	4626	4661	834	100	99	0	0	0	0	0	0	0	0	0	0	0	0	0	0	0	0	0	0	0	0	0	0	0	0	0	0	0	0	0.000	0.000	0.000	0.000	0.000	0.000
6	6	5	STE20-like kinase	P001068	9740	14474	400	8482	8242	1199	4112	4221	1031	100	93	0	0	0	0	0	0	0	0	0	0	0	0	0	0	0	0	0	0	0	0	0	0	0	0	0	0	0	0	0.000	0.000	0.000	0.000	0.000	0.000
7	1	1	Phosphopeptide2	empty	10225	11647	400	2056	2088	628	2056	2181	572	17	4	0	0	0	0	0	0	0	0	0	0	0	0	0	0	0	0	0	0	0	0	0	0	0	0	0	0	0	0	0.000	0.000	0.000	0.000	0.000	0.000
7	2	1	Phosphopeptide2	empty	10835	11647	400	2056	2035	605	2056	1990	650	14	2	0	0	0	0	0	0	0	0	0	0	0	0	0	0	0	0	0	0	0	0	0	0	0	0	0	0	0	0	0.000	0.000	0.000	0.000	0.000	0.000
7	3	1	empty	empty	11445	11647	400	2056	2040	566	1800	1817	589	24	5	0	0	0	0	0	0	0	0	0	0	0	0	0	0	0	0	0	0	0	0	0	0	0	0	0	0	0	0	0.000	0.000	0.000	0.000	0.000	0.000
7	4	1	empty	empty	12054	11647	400	1800	1768	625	1800	1812	648	12	2	0	0	0	0	0	0	0	0	0	0	0	0	0	0	0	0	0	0	0	0	0	0	0	0	0	0	0	0	0.000	0.000	0.000	0.000	0.000	0.000
7	5	1	empty	empty	12664	11647	400	2056	2114	774	2314	3269	2179	0	0	0	0	0	0	0	0	0	0	0	0	0	0	0	0	0	0	0	0	0	0	0	0	0	0	0	0	0	0	0.000	0.000	0.000	0.000	0.000	0.000
7	6	1	empty	empty	13274	11647	400	1800	1882	709	2314	2929	1896	0	0	0	0	0	0	0	0	0	0	0	0	0	0	0	0	0	0	0	0	0	0	0	0	0	0	0	0	0	0	0.000	0.000	0.000	0.000	0.000	0.000
7	1	2	integrin-linked kinase	P000004	10225	12354	400	3084	3269	885	3856	4752	3102	0	0	0	0	0	0	0	0	0	0	0	0	0	0	0	0	0	0	0	0	0	0	0	0	0	0	0	0	0	0	0.000	0.000	0.000	0.000	0.000	0.000
7	2	2	integrin-linked kinase	P000004	10835	12354	400	3598	3656	912	3856	5180	3322	0	0	0	0	0	0	0	0	0	0	0	0	0	0	0	0	0	0	0	0	0	0	0	0	0	0	0	0	0	0	0.000	0.000	0.000	0.000	0.000	0.000
7	3	2	integrin-linked kinase	P000004	11445	12354	400	2314	2441	675	2314	2747	1576	2	0	0	0	0	0	0	0	0	0	0	0	0	0	0	0	0	0	0	0	0	0	0	0	0	0	0	0	0	0	0.000	0.000	0.000	0.000	0.000	0.000
7	4	2	integrin-linked kinase	P000004	12054	12354	400	2314	2497	927	2314	2747	1309	11	0	0	0	0	0	0	0	0	0	0	0	0	0	0	0	0	0	0	0	0	0	0	0	0	0	0	0	0	0	0.000	0.000	0.000	0.000	0.000	0.000
7	5	2	serine/threonine kinase 25 (STE20 homolog; yeast)	P000087	12664	12354	400	15678	15383	1627	6426	6568	1751	100	100	0	0	0	0	0	0	0	0	0	0	0	0	0	0	0	0	0	0	0	0	0	0	0	0	0	0	0	0	0.000	0.000	0.000	0.000	0.000	0.000
7	6	2	serine/threonine kinase 25 (STE20 homolog; yeast)	P000087	13274	12354	400	13622	13407	1450	6168	6215	1489	100	100	0	0	0	0	0	0	0	0	0	0	0	0	0	0	0	0	0	0	0	0	0	0	0	0	0	0	0	0	0.000	0.000	0.000	0.000	0.000	0.000
7	1	3	serine/threonine kinase 25 (STE20 homolog; yeast)	P000087	10225	13061	400	23130	22830	2104	9766	10235	2354	100	100	0	0	0	0	0	0	0	0	0	0	0	0	0	0	0	0	0	0	0	0	0	0	0	0	0	0	0	0	0.000	0.000	0.000	0.000	0.000	0.000
7	2	3	serine/threonine kinase 25 (STE20 homolog; yeast)	P000087	10835	13061	400	24416	24561	1996	11566	11540	1742	100	100	0	0	0	0	0	0	0	0	0	0	0	0	0	0	0	0	0	0	0	0	0	0	0	0	0	0	0	0	0.000	0.000	0.000	0.000	0.000	0.000
7	3	3	annexin A1	P000298	11445	13061	400	4370	4871	1922	3598	4950	3200	17	2	0	0	0	0	0	0	0	0	0	0	0	0	0	0	0	0	0	0	0	0	0	0	0	0	0	0	0	0	0.000	0.000	0.000	0.000	0.000	0.000
7	4	3	annexin A1	P000298	12054	13061	400	2314	2247	568	2314	2200	689	10	1	0	0	0	0	0	0	0	0	0	0	0	0	0	0	0	0	0	0	0	0	0	0	0	0	0	0	0	0	0.000	0.000	0.000	0.000	0.000	0.000
7	5	3	annexin A1	P000298	12664	13061	400	2314	2359	611	2570	2806	1254	1	0	0	0	0	0	0	0	0	0	0	0	0	0	0	0	0	0	0	0	0	0	0	0	0	0	0	0	0	0	0.000	0.000	0.000	0.000	0.000	0.000
7	6	3	annexin A1	P000298	13274	13061	400	2056	2072	716	2314	2551	1243	2	0	0	0	0	0	0	0	0	0	0	0	0	0	0	0	0	0	0	0	0	0	0	0	0	0	0	0	0	0	0.000	0.000	0.000	0.000	0.000	0.000
7	1	4	carbonic anhydrase I	P000381	10225	13768	400	3084	3162	794	3598	4399	2206	0	0	0	0	0	0	0	0	0	0	0	0	0	0	0	0	0	0	0	0	0	0	0	0	0	0	0	0	0	0	0.000	0.000	0.000	0.000	0.000	0.000
7	2	4	carbonic anhydrase I	P000381	10835	13768	400	3084	3222	846	4112	4877	2633	0	0	0	0	0	0	0	0	0	0	0	0	0	0	0	0	0	0	0	0	0	0	0	0	0	0	0	0	0	0	0.000	0.000	0.000	0.000	0.000	0.000
7	3	4	carbonic anhydrase I	P000381	11445	13768	400	2314	2276	565	2570	2923	1301	0	0	0	0	0	0	0	0	0	0	0	0	0	0	0	0	0	0	0	0	0	0	0	0	0	0	0	0	0	0	0.000	0.000	0.000	0.000	0.000	0.000
7	4	4	carbonic anhydrase I	P000381	12054	13768	400	2056	2039	602	1800	1912	624	27	6	0	0	0	0	0	0	0	0	0	0	0	0	0	0	0	0	0	0	0	0	0	0	0	0	0	0	0	0	0.000	0.000	0.000	0.000	0.000	0.000
7	5	4	Down syndrome critical region gene 1	P000488	12664	13768	400	1800	1863	585	1542	1735	634	28	8	0	0	0	0	0	0	0	0	0	0	0	0	0	0	0	0	0	0	0	0	0	0	0	0	0	0	0	0	0.000	0.000	0.000	0.000	0.000	0.000
7	6	4	Down syndrome critical region gene 1	P000488	13274	13768	400	1800	1734	634	1800	1739	632	12	2	0	0	0	0	0	0	0	0	0	0	0	0	0	0	0	0	0	0	0	0	0	0	0	0	0	0	0	0	0.000	0.000	0.000	0.000	0.000	0.000
7	1	5	Down syndrome critical region gene 1	P000488	10225	14475	400	2828	2856	618	2828	2860	987	9	1	0	0	0	0	0	0	0	0	0	0	0	0	0	0	0	0	0	0	0	0	0	0	0	0	0	0	0	0	0.000	0.000	0.000	0.000	0.000	0.000
7	2	5	Down syndrome critical region gene 1	P000488	10835	14475	400	2314	2369	606	2314	2235	658	15	2	0	0	0	0	0	0	0	0	0	0	0	0	0	0	0	0	0	0	0	0	0	0	0	0	0	0	0	0	0.000	0.000	0.000	0.000	0.000	0.000
7	3	5	estrogen receptor 2 (ER beta)	P000642	11445	14475	400	2056	2186	552	1800	1914	623	30	8	0	0	0	0	0	0	0	0	0	0	0	0	0	0	0	0	0	0	0	0	0	0	0	0	0	0	0	0	0.000	0.000	0.000	0.000	0.000	0.000
7	4	5	estrogen receptor 2 (ER beta)	P000642	12054	14475	400	1800	1904	590	2056	1958	576	8	2	0	0	0	0	0	0	0	0	0	0	0	0	0	0	0	0	0	0	0	0	0	0	0	0	0	0	0	0	0.000	0.000	0.000	0.000	0.000	0.000
7	5	5	estrogen receptor 2 (ER beta)	P000642	12664	14475	400	2056	1997	651	1800	1733	552	24	7	0	0	0	0	0	0	0	0	0	0	0	0	0	0	0	0	0	0	0	0	0	0	0	0	0	0	0	0	0.000	0.000	0.000	0.000	0.000	0.000
7	6	5	estrogen receptor 2 (ER beta)	P000642	13274	14475	400	1800	1883	656	1800	1728	642	21	3	0	0	0	0	0	0	0	0	0	0	0	0	0	0	0	0	0	0	0	0	0	0	0	0	0	0	0	0	0.000	0.000	0.000	0.000	0.000	0.000
8	1	1	Cy5/Cy3 labeled biotin-BSA marker proteins	n/a	13932	11745	400	1542	1684	632	1542	1768	929	12	0	0	0	0	0	0	0	0	0	0	0	0	0	0	0	0	0	0	0	0	0	0	0	0	0	0	0	0	0	0.000	0.000	0.000	0.000	0.000	0.000
8	2	1	Cy5/Cy3 labeled biotin-BSA marker proteins	n/a	14542	11745	400	1542	1448	578	1542	1551	693	11	0	0	0	0	0	0	0	0	0	0	0	0	0	0	0	0	0	0	0	0	0	0	0	0	0	0	0	0	0	0.000	0.000	0.000	0.000	0.000	0.000
8	3	1	empty	empty	15152	11745	400	1542	1498	604	1542	1655	618	13	3	0	0	0	0	0	0	0	0	0	0	0	0	0	0	0	0	0	0	0	0	0	0	0	0	0	0	0	0	0.000	0.000	0.000	0.000	0.000	0.000
8	4	1	empty	empty	15761	11745	400	1800	1885	658	1800	1845	596	20	7	0	0	0	0	0	0	0	0	0	0	0	0	0	0	0	0	0	0	0	0	0	0	0	0	0	0	0	0	0.000	0.000	0.000	0.000	0.000	0.000
8	5	1	empty	empty	16371	11745	400	1800	1904	594	1800	1901	571	16	5	0	0	0	0	0	0	0	0	0	0	0	0	0	0	0	0	0	0	0	0	0	0	0	0	0	0	0	0	0.000	0.000	0.000	0.000	0.000	0.000
8	6	1	empty	empty	16981	11745	400	1800	1898	598	2056	1994	612	9	2	0	0	0	0	0	0	0	0	0	0	0	0	0	0	0	0	0	0	0	0	0	0	0	0	0	0	0	0	0.000	0.000	0.000	0.000	0.000	0.000
8	1	2	BCCP-Myc tag	n/a	13932	12452	400	2570	2540	849	2314	2643	1410	9	0	0	0	0	0	0	0	0	0	0	0	0	0	0	0	0	0	0	0	0	0	0	0	0	0	0	0	0	0	0.000	0.000	0.000	0.000	0.000	0.000
8	2	2	BCCP-Myc tag	n/a	14542	12452	400	1542	1586	597	1542	1615	615	17	4	0	0	0	0	0	0	0	0	0	0	0	0	0	0	0	0	0	0	0	0	0	0	0	0	0	0	0	0	0.000	0.000	0.000	0.000	0.000	0.000
8	3	2	BCCP-Myc tag	n/a	15152	12452	400	1800	1716	570	1800	1788	630	10	2	0	0	0	0	0	0	0	0	0	0	0	0	0	0	0	0	0	0	0	0	0	0	0	0	0	0	0	0	0.000	0.000	0.000	0.000	0.000	0.000
8	4	2	BCCP-Myc tag	n/a	15761	12452	400	2056	1962	642	2056	2001	617	12	4	0	0	0	0	0	0	0	0	0	0	0	0	0	0	0	0	0	0	0	0	0	0	0	0	0	0	0	0	0.000	0.000	0.000	0.000	0.000	0.000
8	5	2	MAP kinase-interacting serine/threonine kinase 1	P000069	16371	12452	400	2314	2389	642	2056	2137	678	31	5	0	0	0	0	0	0	0	0	0	0	0	0	0	0	0	0	0	0	0	0	0	0	0	0	0	0	0	0	0.000	0.000	0.000	0.000	0.000	0.000
8	6	2	MAP kinase-interacting serine/threonine kinase 1	P000069	16981	12452	400	2570	2567	644	2056	2003	585	40	16	0	0	0	0	0	0	0	0	0	0	0	0	0	0	0	0	0	0	0	0	0	0	0	0	0	0	0	0	0.000	0.000	0.000	0.000	0.000	0.000
8	1	3	MAP kinase-interacting serine/threonine kinase 1	P000069	13932	13159	400	1800	1893	671	1800	1851	666	21	1	0	0	0	0	0	0	0	0	0	0	0	0	0	0	0	0	0	0	0	0	0	0	0	0	0	0	0	0	0.000	0.000	0.000	0.000	0.000	0.000
8	2	3	MAP kinase-interacting serine/threonine kinase 1	P000069	14542	13159	400	2056	2145	597	1800	1850	637	30	9	0	0	0	0	0	0	0	0	0	0	0	0	0	0	0	0	0	0	0	0	0	0	0	0	0	0	0	0	0.000	0.000	0.000	0.000	0.000	0.000
8	3	3	catenin (cadherin-associated protein); beta 1; 88kDa	P000251	15152	13159	400	2056	1986	612	1800	1855	641	21	7	0	0	0	0	0	0	0	0	0	0	0	0	0	0	0	0	0	0	0	0	0	0	0	0	0	0	0	0	0.000	0.000	0.000	0.000	0.000	0.000
8	4	3	catenin (cadherin-associated protein); beta 1; 88kDa	P000251	15761	13159	400	2056	1987	598	2056	1996	626	10	3	0	0	0	0	0	0	0	0	0	0	0	0	0	0	0	0	0	0	0	0	0	0	0	0	0	0	0	0	0.000	0.000	0.000	0.000	0.000	0.000
8	5	3	catenin (cadherin-associated protein); beta 1; 88kDa	P000251	16371	13159	400	2056	2125	680	2056	2064	543	17	5	0	0	0	0	0	0	0	0	0	0	0	0	0	0	0	0	0	0	0	0	0	0	0	0	0	0	0	0	0.000	0.000	0.000	0.000	0.000	0.000
8	6	3	catenin (cadherin-associated protein); beta 1; 88kDa	P000251	16981	13159	400	2314	2341	596	2056	1942	618	26	8	0	0	0	0	0	0	0	0	0	0	0	0	0	0	0	0	0	0	0	0	0	0	0	0	0	0	0	0	0.000	0.000	0.000	0.000	0.000	0.000
8	1	4	suppressor of cytokine signaling 5	P000353	13932	13866	400	1800	1827	575	1800	1799	681	15	1	0	0	0	0	0	0	0	0	0	0	0	0	0	0	0	0	0	0	0	0	0	0	0	0	0	0	0	0	0.000	0.000	0.000	0.000	0.000	0.000
8	2	4	suppressor of cytokine signaling 5	P000353	14542	13866	400	1800	1818	550	1800	1807	578	14	2	0	0	0	0	0	0	0	0	0	0	0	0	0	0	0	0	0	0	0	0	0	0	0	0	0	0	0	0	0.000	0.000	0.000	0.000	0.000	0.000
8	3	4	suppressor of cytokine signaling 5	P000353	15152	13866	400	2056	1996	572	1800	1799	641	24	5	0	0	0	0	0	0	0	0	0	0	0	0	0	0	0	0	0	0	0	0	0	0	0	0	0	0	0	0	0.000	0.000	0.000	0.000	0.000	0.000
8	4	4	suppressor of cytokine signaling 5	P000353	15761	13866	400	2056	2130	663	2056	1978	577	21	6	0	0	0	0	0	0	0	0	0	0	0	0	0	0	0	0	0	0	0	0	0	0	0	0	0	0	0	0	0.000	0.000	0.000	0.000	0.000	0.000
8	5	4	eukaryotic translation initiation factor 4E binding protein 1	P000465	16371	13866	400	1800	1799	558	1800	1917	578	11	3	0	0	0	0	0	0	0	0	0	0	0	0	0	0	0	0	0	0	0	0	0	0	0	0	0	0	0	0	0.000	0.000	0.000	0.000	0.000	0.000
8	6	4	eukaryotic translation initiation factor 4E binding protein 1	P000465	16981	13866	400	1800	1884	630	1800	1905	546	18	4	0	0	0	0	0	0	0	0	0	0	0	0	0	0	0	0	0	0	0	0	0	0	0	0	0	0	0	0	0.000	0.000	0.000	0.000	0.000	0.000
8	1	5	eukaryotic translation initiation factor 4E binding protein 1	P000465	13932	14573	400	1800	1864	560	1542	1689	533	29	8	0	0	0	0	0	0	0	0	0	0	0	0	0	0	0	0	0	0	0	0	0	0	0	0	0	0	0	0	0.000	0.000	0.000	0.000	0.000	0.000
8	2	5	eukaryotic translation initiation factor 4E binding protein 1	P000465	14542	14573	400	2056	2007	718	1542	1695	596	39	17	0	0	0	0	0	0	0	0	0	0	0	0	0	0	0	0	0	0	0	0	0	0	0	0	0	0	0	0	0.000	0.000	0.000	0.000	0.000	0.000
8	3	5	cell division cycle 25C; transcript variant 1	P000564	15152	14573	400	2056	2126	728	1800	1791	569	33	12	0	0	0	0	0	0	0	0	0	0	0	0	0	0	0	0	0	0	0	0	0	0	0	0	0	0	0	0	0.000	0.000	0.000	0.000	0.000	0.000
8	4	5	cell division cycle 25C; transcript variant 1	P000564	15761	14573	400	2056	2029	691	2056	2089	646	17	3	0	0	0	0	0	0	0	0	0	0	0	0	0	0	0	0	0	0	0	0	0	0	0	0	0	0	0	0	0.000	0.000	0.000	0.000	0.000	0.000
8	5	5	cell division cycle 25C; transcript variant 1	P000564	16371	14573	400	2056	1996	544	2056	1951	613	10	1	0	0	0	0	0	0	0	0	0	0	0	0	0	0	0	0	0	0	0	0	0	0	0	0	0	0	0	0	0.000	0.000	0.000	0.000	0.000	0.000
8	6	5	cell division cycle 25C; transcript variant 1	P000564	16981	14573	400	2056	2149	642	2056	1957	624	16	4	0	0	0	0	0	0	0	0	0	0	0	0	0	0	0	0	0	0	0	0	0	0	0	0	0	0	0	0	0.000	0.000	0.000	0.000	0.000	0.000
9	1	1	Cy5/Cy3 labeled biotin-BSA marker proteins	n/a	2958	15329	400	2056	2048	635	1542	1711	587	38	16	0	0	0	0	0	0	0	0	0	0	0	0	0	0	0	0	0	0	0	0	0	0	0	0	0	0	0	0	0.000	0.000	0.000	0.000	0.000	0.000
9	2	1	Cy5/Cy3 labeled biotin-BSA marker proteins	n/a	3568	15329	400	2056	1983	567	2056	2098	556	11	2	0	0	0	0	0	0	0	0	0	0	0	0	0	0	0	0	0	0	0	0	0	0	0	0	0	0	0	0	0.000	0.000	0.000	0.000	0.000	0.000
9	3	1	empty	empty	4178	15329	400	2314	2216	536	2056	2162	611	18	3	0	0	0	0	0	0	0	0	0	0	0	0	0	0	0	0	0	0	0	0	0	0	0	0	0	0	0	0	0.000	0.000	0.000	0.000	0.000	0.000
9	4	1	empty	empty	4787	15329	400	2314	2275	603	2314	2277	672	10	3	0	0	0	0	0	0	0	0	0	0	0	0	0	0	0	0	0	0	0	0	0	0	0	0	0	0	0	0	0.000	0.000	0.000	0.000	0.000	0.000
9	5	1	empty	empty	5397	15329	400	2056	2109	577	2056	2195	613	15	3	0	0	0	0	0	0	0	0	0	0	0	0	0	0	0	0	0	0	0	0	0	0	0	0	0	0	0	0	0.000	0.000	0.000	0.000	0.000	0.000
9	6	1	empty	empty	6007	15329	400	2056	2113	598	2314	2285	621	9	1	0	0	0	0	0	0	0	0	0	0	0	0	0	0	0	0	0	0	0	0	0	0	0	0	0	0	0	0	0.000	0.000	0.000	0.000	0.000	0.000
9	1	2	v-akt murine thymoma viral oncogene homolog 1	P000050	2958	16036	400	2314	2356	640	2056	2036	601	29	9	0	0	0	0	0	0	0	0	0	0	0	0	0	0	0	0	0	0	0	0	0	0	0	0	0	0	0	0	0.000	0.000	0.000	0.000	0.000	0.000
9	2	2	v-akt murine thymoma viral oncogene homolog 1	P000050	3568	16036	400	2056	2144	614	2056	2040	531	19	6	0	0	0	0	0	0	0	0	0	0	0	0	0	0	0	0	0	0	0	0	0	0	0	0	0	0	0	0	0.000	0.000	0.000	0.000	0.000	0.000
9	3	2	v-akt murine thymoma viral oncogene homolog 1	P000050	4178	16036	400	2314	2443	488	2314	2334	666	16	0	0	0	0	0	0	0	0	0	0	0	0	0	0	0	0	0	0	0	0	0	0	0	0	0	0	0	0	0	0.000	0.000	0.000	0.000	0.000	0.000
9	4	2	v-akt murine thymoma viral oncogene homolog 1	P000050	4787	16036	400	2570	2488	609	2314	2424	697	22	2	0	0	0	0	0	0	0	0	0	0	0	0	0	0	0	0	0	0	0	0	0	0	0	0	0	0	0	0	0.000	0.000	0.000	0.000	0.000	0.000
9	5	2	BCL2-antagonist of cell death; transcript variant 1	P000165	5397	16036	400	2570	2477	646	2314	2268	683	22	4	0	0	0	0	0	0	0	0	0	0	0	0	0	0	0	0	0	0	0	0	0	0	0	0	0	0	0	0	0.000	0.000	0.000	0.000	0.000	0.000
9	6	2	BCL2-antagonist of cell death; transcript variant 1	P000165	6007	16036	400	2570	2589	633	2570	2502	607	15	4	0	0	0	0	0	0	0	0	0	0	0	0	0	0	0	0	0	0	0	0	0	0	0	0	0	0	0	0	0.000	0.000	0.000	0.000	0.000	0.000
9	1	3	BCL2-antagonist of cell death; transcript variant 1	P000165	2958	16743	400	2314	2347	596	2056	2033	544	24	9	0	0	0	0	0	0	0	0	0	0	0	0	0	0	0	0	0	0	0	0	0	0	0	0	0	0	0	0	0.000	0.000	0.000	0.000	0.000	0.000
9	2	3	BCL2-antagonist of cell death; transcript variant 1	P000165	3568	16743	400	2314	2347	625	2056	2139	579	29	9	0	0	0	0	0	0	0	0	0	0	0	0	0	0	0	0	0	0	0	0	0	0	0	0	0	0	0	0	0.000	0.000	0.000	0.000	0.000	0.000
9	3	3	MADS box transcription enhancer factor 2; polypeptide C (myocyte enhancer factor 2C)	P000335	4178	16743	400	2570	2577	626	2314	2315	633	26	8	0	0	0	0	0	0	0	0	0	0	0	0	0	0	0	0	0	0	0	0	0	0	0	0	0	0	0	0	0.000	0.000	0.000	0.000	0.000	0.000
9	4	3	MADS box transcription enhancer factor 2; polypeptide C (myocyte enhancer factor 2C)	P000335	4787	16743	400	2570	2627	666	2314	2382	543	32	10	0	0	0	0	0	0	0	0	0	0	0	0	0	0	0	0	0	0	0	0	0	0	0	0	0	0	0	0	0.000	0.000	0.000	0.000	0.000	0.000
9	5	3	MADS box transcription enhancer factor 2; polypeptide C (myocyte enhancer factor 2C)	P000335	5397	16743	400	2570	2684	606	2314	2273	684	33	4	0	0	0	0	0	0	0	0	0	0	0	0	0	0	0	0	0	0	0	0	0	0	0	0	0	0	0	0	0.000	0.000	0.000	0.000	0.000	0.000
9	6	3	MADS box transcription enhancer factor 2; polypeptide C (myocyte enhancer factor 2C)	P000335	6007	16743	400	2828	2765	698	2314	2246	597	36	14	0	0	0	0	0	0	0	0	0	0	0	0	0	0	0	0	0	0	0	0	0	0	0	0	0	0	0	0	0.000	0.000	0.000	0.000	0.000	0.000
9	1	4	caspase 9; apoptosis-related cysteine protease; transcript variant alpha	P000438	2958	17450	400	2056	2218	691	2056	1982	603	23	9	0	0	0	0	0	0	0	0	0	0	0	0	0	0	0	0	0	0	0	0	0	0	0	0	0	0	0	0	0.000	0.000	0.000	0.000	0.000	0.000
9	2	4	caspase 9; apoptosis-related cysteine protease; transcript variant alpha	P000438	3568	17450	400	2314	2291	608	2056	2074	660	23	4	0	0	0	0	0	0	0	0	0	0	0	0	0	0	0	0	0	0	0	0	0	0	0	0	0	0	0	0	0.000	0.000	0.000	0.000	0.000	0.000
9	3	4	caspase 9; apoptosis-related cysteine protease; transcript variant alpha	P000438	4178	17450	400	2314	2472	737	2314	2325	592	23	9	0	0	0	0	0	0	0	0	0	0	0	0	0	0	0	0	0	0	0	0	0	0	0	0	0	0	0	0	0.000	0.000	0.000	0.000	0.000	0.000
9	4	4	caspase 9; apoptosis-related cysteine protease; transcript variant alpha	P000438	4787	17450	400	2314	2417	604	2056	2148	576	33	9	0	0	0	0	0	0	0	0	0	0	0	0	0	0	0	0	0	0	0	0	0	0	0	0	0	0	0	0	0.000	0.000	0.000	0.000	0.000	0.000
9	5	4	nuclear receptor subfamily 4; group A; member 2; transcript variant 1	P000537	5397	17450	400	2314	2225	601	2314	2298	592	11	3	0	0	0	0	0	0	0	0	0	0	0	0	0	0	0	0	0	0	0	0	0	0	0	0	0	0	0	0	0.000	0.000	0.000	0.000	0.000	0.000
9	6	4	nuclear receptor subfamily 4; group A; member 2; transcript variant 1	P000537	6007	17450	400	2056	2200	617	2314	2421	671	11	1	0	0	0	0	0	0	0	0	0	0	0	0	0	0	0	0	0	0	0	0	0	0	0	0	0	0	0	0	0.000	0.000	0.000	0.000	0.000	0.000
9	1	5	nuclear receptor subfamily 4; group A; member 2; transcript variant 1	P000537	2958	18157	400	2314	2165	577	1800	1922	620	33	7	0	0	0	0	0	0	0	0	0	0	0	0	0	0	0	0	0	0	0	0	0	0	0	0	0	0	0	0	0.000	0.000	0.000	0.000	0.000	0.000
9	2	5	nuclear receptor subfamily 4; group A; member 2; transcript variant 1	P000537	3568	18157	400	2056	2092	608	2056	1991	616	15	4	0	0	0	0	0	0	0	0	0	0	0	0	0	0	0	0	0	0	0	0	0	0	0	0	0	0	0	0	0.000	0.000	0.000	0.000	0.000	0.000
9	3	5	Buffer	n/a	4178	18157	400	2056	2108	551	2314	2316	654	6	0	0	0	0	0	0	0	0	0	0	0	0	0	0	0	0	0	0	0	0	0	0	0	0	0	0	0	0	0	0.000	0.000	0.000	0.000	0.000	0.000
9	4	5	Buffer	n/a	4787	18157	400	2314	2380	661	2056	2128	584	31	11	0	0	0	0	0	0	0	0	0	0	0	0	0	0	0	0	0	0	0	0	0	0	0	0	0	0	0	0	0.000	0.000	0.000	0.000	0.000	0.000
9	5	5	Buffer	n/a	5397	18157	400	2056	1995	599	2056	2160	577	13	0	0	0	0	0	0	0	0	0	0	0	0	0	0	0	0	0	0	0	0	0	0	0	0	0	0	0	0	0	0.000	0.000	0.000	0.000	0.000	0.000
9	6	5	Buffer	n/a	6007	18157	400	2570	2600	622	2314	2213	551	26	9	0	0	0	0	0	0	0	0	0	0	0	0	0	0	0	0	0	0	0	0	0	0	0	0	0	0	0	0	0.000	0.000	0.000	0.000	0.000	0.000
10	1	1	BCCP-Myc3	n/a	6616	15230	400	2314	2400	565	2056	2052	551	30	6	0	0	0	0	0	0	0	0	0	0	0	0	0	0	0	0	0	0	0	0	0	0	0	0	0	0	0	0	0.000	0.000	0.000	0.000	0.000	0.000
10	2	1	BCCP-Myc3	n/a	7226	15230	400	2314	2246	570	2314	2298	616	12	1	0	0	0	0	0	0	0	0	0	0	0	0	0	0	0	0	0	0	0	0	0	0	0	0	0	0	0	0	0.000	0.000	0.000	0.000	0.000	0.000
10	3	1	empty	empty	7836	15230	400	2056	2033	594	2314	2259	733	6	0	0	0	0	0	0	0	0	0	0	0	0	0	0	0	0	0	0	0	0	0	0	0	0	0	0	0	0	0	0.000	0.000	0.000	0.000	0.000	0.000
10	4	1	empty	empty	8445	15230	400	2056	1987	562	2314	2439	843	2	0	0	0	0	0	0	0	0	0	0	0	0	0	0	0	0	0	0	0	0	0	0	0	0	0	0	0	0	0	0.000	0.000	0.000	0.000	0.000	0.000
10	5	1	empty	empty	9055	15230	400	2314	2273	593	2314	2409	714	12	1	0	0	0	0	0	0	0	0	0	0	0	0	0	0	0	0	0	0	0	0	0	0	0	0	0	0	0	0	0.000	0.000	0.000	0.000	0.000	0.000
10	6	1	empty	empty	9665	15230	400	2314	2218	612	2570	2560	704	6	0	0	0	0	0	0	0	0	0	0	0	0	0	0	0	0	0	0	0	0	0	0	0	0	0	0	0	0	0	0.000	0.000	0.000	0.000	0.000	0.000
10	1	2	mitogen-activated protein kinase 11	P000027	6616	15937	400	2314	2266	697	2314	2265	566	14	5	0	0	0	0	0	0	0	0	0	0	0	0	0	0	0	0	0	0	0	0	0	0	0	0	0	0	0	0	0.000	0.000	0.000	0.000	0.000	0.000
10	2	2	mitogen-activated protein kinase 11	P000027	7226	15937	400	2056	2076	604	2056	2193	631	16	3	0	0	0	0	0	0	0	0	0	0	0	0	0	0	0	0	0	0	0	0	0	0	0	0	0	0	0	0	0.000	0.000	0.000	0.000	0.000	0.000
10	3	2	mitogen-activated protein kinase 11	P000027	7836	15937	400	2314	2309	588	2056	2159	548	25	8	0	0	0	0	0	0	0	0	0	0	0	0	0	0	0	0	0	0	0	0	0	0	0	0	0	0	0	0	0.000	0.000	0.000	0.000	0.000	0.000
10	4	2	mitogen-activated protein kinase 11	P000027	8445	15937	400	1800	1907	696	2314	2276	616	6	2	0	0	0	0	0	0	0	0	0	0	0	0	0	0	0	0	0	0	0	0	0	0	0	0	0	0	0	0	0.000	0.000	0.000	0.000	0.000	0.000
10	5	2	signal transducer and activator of transcription 5A	P000114	9055	15937	400	2314	2278	593	2314	2241	580	13	3	0	0	0	0	0	0	0	0	0	0	0	0	0	0	0	0	0	0	0	0	0	0	0	0	0	0	0	0	0.000	0.000	0.000	0.000	0.000	0.000
10	6	2	signal transducer and activator of transcription 5A	P000114	9665	15937	400	2570	2636	681	2570	2584	694	19	4	0	0	0	0	0	0	0	0	0	0	0	0	0	0	0	0	0	0	0	0	0	0	0	0	0	0	0	0	0.000	0.000	0.000	0.000	0.000	0.000
10	1	3	signal transducer and activator of transcription 5A	P000114	6616	16644	400	2314	2392	581	2314	2310	548	18	3	0	0	0	0	0	0	0	0	0	0	0	0	0	0	0	0	0	0	0	0	0	0	0	0	0	0	0	0	0.000	0.000	0.000	0.000	0.000	0.000
10	2	3	signal transducer and activator of transcription 5A	P000114	7226	16644	400	2056	2182	558	2314	2355	549	7	2	0	0	0	0	0	0	0	0	0	0	0	0	0	0	0	0	0	0	0	0	0	0	0	0	0	0	0	0	0.000	0.000	0.000	0.000	0.000	0.000
10	3	3	BCL2-related protein A1	P000314	7836	16644	400	2314	2265	613	2314	2332	650	14	0	0	0	0	0	0	0	0	0	0	0	0	0	0	0	0	0	0	0	0	0	0	0	0	0	0	0	0	0	0.000	0.000	0.000	0.000	0.000	0.000
10	4	3	BCL2-related protein A1	P000314	8445	16644	400	2056	1973	680	2056	1998	648	15	2	0	0	0	0	0	0	0	0	0	0	0	0	0	0	0	0	0	0	0	0	0	0	0	0	0	0	0	0	0.000	0.000	0.000	0.000	0.000	0.000
10	5	3	BCL2-related protein A1	P000314	9055	16644	400	2314	2289	549	2314	2297	626	12	1	0	0	0	0	0	0	0	0	0	0	0	0	0	0	0	0	0	0	0	0	0	0	0	0	0	0	0	0	0.000	0.000	0.000	0.000	0.000	0.000
10	6	3	BCL2-related protein A1	P000314	9665	16644	400	2056	2041	607	2056	2063	574	13	3	0	0	0	0	0	0	0	0	0	0	0	0	0	0	0	0	0	0	0	0	0	0	0	0	0	0	0	0	0.000	0.000	0.000	0.000	0.000	0.000
10	1	4	Fas (TNFRSF6)-associated via death domain	P000417	6616	17351	400	2314	2413	542	2314	2264	659	15	1	0	0	0	0	0	0	0	0	0	0	0	0	0	0	0	0	0	0	0	0	0	0	0	0	0	0	0	0	0.000	0.000	0.000	0.000	0.000	0.000
10	2	4	Fas (TNFRSF6)-associated via death domain	P000417	7226	17351	400	2314	2336	625	2314	2303	607	17	4	0	0	0	0	0	0	0	0	0	0	0	0	0	0	0	0	0	0	0	0	0	0	0	0	0	0	0	0	0.000	0.000	0.000	0.000	0.000	0.000
10	3	4	Fas (TNFRSF6)-associated via death domain	P000417	7836	17351	400	2570	2647	630	2314	2236	588	30	10	0	0	0	0	0	0	0	0	0	0	0	0	0	0	0	0	0	0	0	0	0	0	0	0	0	0	0	0	0.000	0.000	0.000	0.000	0.000	0.000
10	4	4	Fas (TNFRSF6)-associated via death domain	P000417	8445	17351	400	2314	2349	549	2056	2140	653	26	2	0	0	0	0	0	0	0	0	0	0	0	0	0	0	0	0	0	0	0	0	0	0	0	0	0	0	0	0	0.000	0.000	0.000	0.000	0.000	0.000
10	5	4	interleukin 18 (interferon-gamma-inducing factor)	P000513	9055	17351	400	2314	2290	585	2314	2279	591	12	3	0	0	0	0	0	0	0	0	0	0	0	0	0	0	0	0	0	0	0	0	0	0	0	0	0	0	0	0	0.000	0.000	0.000	0.000	0.000	0.000
10	6	4	interleukin 18 (interferon-gamma-inducing factor)	P000513	9665	17351	400	2056	2124	625	2056	2068	648	19	2	0	0	0	0	0	0	0	0	0	0	0	0	0	0	0	0	0	0	0	0	0	0	0	0	0	0	0	0	0.000	0.000	0.000	0.000	0.000	0.000
10	1	5	interleukin 18 (interferon-gamma-inducing factor)	P000513	6616	18058	400	2570	2516	583	2314	2396	716	24	2	0	0	0	0	0	0	0	0	0	0	0	0	0	0	0	0	0	0	0	0	0	0	0	0	0	0	0	0	0.000	0.000	0.000	0.000	0.000	0.000
10	2	5	interleukin 18 (interferon-gamma-inducing factor)	P000513	7226	18058	400	2314	2346	680	2314	2221	595	19	7	0	0	0	0	0	0	0	0	0	0	0	0	0	0	0	0	0	0	0	0	0	0	0	0	0	0	0	0	0.000	0.000	0.000	0.000	0.000	0.000
10	3	5	serine/threonine kinase 38	P001100	7836	18058	400	2570	2735	656	2314	2318	607	33	11	0	0	0	0	0	0	0	0	0	0	0	0	0	0	0	0	0	0	0	0	0	0	0	0	0	0	0	0	0.000	0.000	0.000	0.000	0.000	0.000
10	4	5	serine/threonine kinase 38	P001100	8445	18058	400	2314	2343	523	2056	2156	602	22	6	0	0	0	0	0	0	0	0	0	0	0	0	0	0	0	0	0	0	0	0	0	0	0	0	0	0	0	0	0.000	0.000	0.000	0.000	0.000	0.000
10	5	5	serine/threonine kinase 38	P001100	9055	18058	400	2314	2347	539	2314	2336	571	13	3	0	0	0	0	0	0	0	0	0	0	0	0	0	0	0	0	0	0	0	0	0	0	0	0	0	0	0	0	0.000	0.000	0.000	0.000	0.000	0.000
10	6	5	serine/threonine kinase 38	P001100	9665	18058	400	2314	2343	592	2056	2050	573	26	7	0	0	0	0	0	0	0	0	0	0	0	0	0	0	0	0	0	0	0	0	0	0	0	0	0	0	0	0	0.000	0.000	0.000	0.000	0.000	0.000
11	1	1	Phosphopeptide3	empty	10250	15255	400	2314	2274	617	2570	2686	765	6	0	0	0	0	0	0	0	0	0	0	0	0	0	0	0	0	0	0	0	0	0	0	0	0	0	0	0	0	0	0.000	0.000	0.000	0.000	0.000	0.000
11	2	1	Phosphopeptide3	empty	10860	15255	400	2314	2238	591	2570	2530	846	3	0	0	0	0	0	0	0	0	0	0	0	0	0	0	0	0	0	0	0	0	0	0	0	0	0	0	0	0	0	0.000	0.000	0.000	0.000	0.000	0.000
11	3	1	empty	empty	11470	15255	400	2056	2033	590	2314	2331	878	2	0	0	0	0	0	0	0	0	0	0	0	0	0	0	0	0	0	0	0	0	0	0	0	0	0	0	0	0	0	0.000	0.000	0.000	0.000	0.000	0.000
11	4	1	empty	empty	12079	15255	400	2056	2149	691	2314	2286	682	12	1	0	0	0	0	0	0	0	0	0	0	0	0	0	0	0	0	0	0	0	0	0	0	0	0	0	0	0	0	0.000	0.000	0.000	0.000	0.000	0.000
11	5	1	empty	empty	12689	15255	400	2056	1956	594	2056	1981	628	11	2	0	0	0	0	0	0	0	0	0	0	0	0	0	0	0	0	0	0	0	0	0	0	0	0	0	0	0	0	0.000	0.000	0.000	0.000	0.000	0.000
11	6	1	empty	empty	13299	15255	400	2056	1982	534	1800	1710	616	19	3	0	0	0	0	0	0	0	0	0	0	0	0	0	0	0	0	0	0	0	0	0	0	0	0	0	0	0	0	0.000	0.000	0.000	0.000	0.000	0.000
11	1	2	serine/threonine kinase 3 (STE20 homolog; yeast)	P000007	10250	15962	400	6682	6723	874	3342	3425	727	100	100	0	0	0	0	0	0	0	0	0	0	0	0	0	0	0	0	0	0	0	0	0	0	0	0	0	0	0	0	0.000	0.000	0.000	0.000	0.000	0.000
11	2	2	serine/threonine kinase 3 (STE20 homolog; yeast)	P000007	10860	15962	400	7454	7499	950	4112	4057	728	100	99	0	0	0	0	0	0	0	0	0	0	0	0	0	0	0	0	0	0	0	0	0	0	0	0	0	0	0	0	0.000	0.000	0.000	0.000	0.000	0.000
11	3	2	serine/threonine kinase 3 (STE20 homolog; yeast)	P000007	11470	15962	400	7196	7249	957	3598	3598	834	100	98	0	0	0	0	0	0	0	0	0	0	0	0	0	0	0	0	0	0	0	0	0	0	0	0	0	0	0	0	0.000	0.000	0.000	0.000	0.000	0.000
11	4	2	serine/threonine kinase 3 (STE20 homolog; yeast)	P000007	12079	15962	400	7196	7186	999	3084	3255	762	100	100	0	0	0	0	0	0	0	0	0	0	0	0	0	0	0	0	0	0	0	0	0	0	0	0	0	0	0	0	0.000	0.000	0.000	0.000	0.000	0.000
11	5	2	v-src sarcoma (Schmidt-Ruppin A-2) viral oncogene homolog (avian)	P000089	12689	15962	400	2314	2415	638	2314	2319	653	21	3	0	0	0	0	0	0	0	0	0	0	0	0	0	0	0	0	0	0	0	0	0	0	0	0	0	0	0	0	0.000	0.000	0.000	0.000	0.000	0.000
11	6	2	v-src sarcoma (Schmidt-Ruppin A-2) viral oncogene homolog (avian)	P000089	13299	15962	400	2056	2132	573	1800	1727	590	27	9	0	0	0	0	0	0	0	0	0	0	0	0	0	0	0	0	0	0	0	0	0	0	0	0	0	0	0	0	0.000	0.000	0.000	0.000	0.000	0.000
11	1	3	v-src sarcoma (Schmidt-Ruppin A-2) viral oncogene homolog (avian)	P000089	10250	16669	400	2056	2194	585	2570	2572	689	6	0	0	0	0	0	0	0	0	0	0	0	0	0	0	0	0	0	0	0	0	0	0	0	0	0	0	0	0	0	0.000	0.000	0.000	0.000	0.000	0.000
11	2	3	v-src sarcoma (Schmidt-Ruppin A-2) viral oncogene homolog (avian)	P000089	10860	16669	400	8482	8517	2120	3598	3642	1140	97	88	0	0	0	0	0	0	0	0	0	0	0	0	0	0	0	0	0	0	0	0	0	0	0	0	0	0	0	0	0.000	0.000	0.000	0.000	0.000	0.000
11	3	3	activating transcription factor 4 (tax-responsive enhancer element B67)	P000299	11470	16669	400	2570	2471	696	2570	2820	968	8	0	0	0	0	0	0	0	0	0	0	0	0	0	0	0	0	0	0	0	0	0	0	0	0	0	0	0	0	0	0.000	0.000	0.000	0.000	0.000	0.000
11	4	3	activating transcription factor 4 (tax-responsive enhancer element B67)	P000299	12079	16669	400	2314	2375	612	2056	2193	571	29	10	0	0	0	0	0	0	0	0	0	0	0	0	0	0	0	0	0	0	0	0	0	0	0	0	0	0	0	0	0.000	0.000	0.000	0.000	0.000	0.000
11	5	3	activating transcription factor 4 (tax-responsive enhancer element B67)	P000299	12689	16669	400	2056	2203	654	2056	2125	587	20	8	0	0	0	0	0	0	0	0	0	0	0	0	0	0	0	0	0	0	0	0	0	0	0	0	0	0	0	0	0.000	0.000	0.000	0.000	0.000	0.000
11	6	3	activating transcription factor 4 (tax-responsive enhancer element B67)	P000299	13299	16669	400	2056	2054	656	1800	1914	558	28	9	0	0	0	0	0	0	0	0	0	0	0	0	0	0	0	0	0	0	0	0	0	0	0	0	0	0	0	0	0.000	0.000	0.000	0.000	0.000	0.000
11	1	4	cytokine inducible SH2-containing protein; transcript variant 2	P000383	10250	17376	400	2056	2107	575	2314	2334	610	9	2	0	0	0	0	0	0	0	0	0	0	0	0	0	0	0	0	0	0	0	0	0	0	0	0	0	0	0	0	0.000	0.000	0.000	0.000	0.000	0.000
11	2	4	cytokine inducible SH2-containing protein; transcript variant 2	P000383	10860	17376	400	2314	2263	646	2314	2341	739	15	0	0	0	0	0	0	0	0	0	0	0	0	0	0	0	0	0	0	0	0	0	0	0	0	0	0	0	0	0	0.000	0.000	0.000	0.000	0.000	0.000
11	3	4	cytokine inducible SH2-containing protein; transcript variant 2	P000383	11470	17376	400	2570	2458	594	2314	2341	598	20	4	0	0	0	0	0	0	0	0	0	0	0	0	0	0	0	0	0	0	0	0	0	0	0	0	0	0	0	0	0.000	0.000	0.000	0.000	0.000	0.000
11	4	4	cytokine inducible SH2-containing protein; transcript variant 2	P000383	12079	17376	400	2314	2219	633	2314	2355	649	11	2	0	0	0	0	0	0	0	0	0	0	0	0	0	0	0	0	0	0	0	0	0	0	0	0	0	0	0	0	0.000	0.000	0.000	0.000	0.000	0.000
11	5	4	baculoviral IAP repeat-containing 5 (survivin)	P000489	12689	17376	400	2314	2178	571	2314	2228	565	9	1	0	0	0	0	0	0	0	0	0	0	0	0	0	0	0	0	0	0	0	0	0	0	0	0	0	0	0	0	0.000	0.000	0.000	0.000	0.000	0.000
11	6	4	baculoviral IAP repeat-containing 5 (survivin)	P000489	13299	17376	400	2056	2174	669	2056	2188	591	20	7	0	0	0	0	0	0	0	0	0	0	0	0	0	0	0	0	0	0	0	0	0	0	0	0	0	0	0	0	0.000	0.000	0.000	0.000	0.000	0.000
11	1	5	baculoviral IAP repeat-containing 5 (survivin)	P000489	10250	18083	400	2314	2313	585	2314	2243	563	13	3	0	0	0	0	0	0	0	0	0	0	0	0	0	0	0	0	0	0	0	0	0	0	0	0	0	0	0	0	0.000	0.000	0.000	0.000	0.000	0.000
11	2	5	baculoviral IAP repeat-containing 5 (survivin)	P000489	10860	18083	400	2314	2296	598	2314	2258	595	13	3	0	0	0	0	0	0	0	0	0	0	0	0	0	0	0	0	0	0	0	0	0	0	0	0	0	0	0	0	0.000	0.000	0.000	0.000	0.000	0.000
11	3	5	PR domain containing 4	P000713	11470	18083	400	2828	2818	585	2314	2331	684	40	5	0	0	0	0	0	0	0	0	0	0	0	0	0	0	0	0	0	0	0	0	0	0	0	0	0	0	0	0	0.000	0.000	0.000	0.000	0.000	0.000
11	4	5	PR domain containing 4	P000713	12079	18083	400	2828	2888	625	2314	2333	584	43	18	0	0	0	0	0	0	0	0	0	0	0	0	0	0	0	0	0	0	0	0	0	0	0	0	0	0	0	0	0.000	0.000	0.000	0.000	0.000	0.000
11	5	5	PR domain containing 4	P000713	12689	18083	400	3084	2938	633	2314	2350	609	51	19	0	0	0	0	0	0	0	0	0	0	0	0	0	0	0	0	0	0	0	0	0	0	0	0	0	0	0	0	0.000	0.000	0.000	0.000	0.000	0.000
11	6	5	PR domain containing 4	P000713	13299	18083	400	2570	2677	615	2314	2214	590	32	10	0	0	0	0	0	0	0	0	0	0	0	0	0	0	0	0	0	0	0	0	0	0	0	0	0	0	0	0	0.000	0.000	0.000	0.000	0.000	0.000
12	1	1	Cy5/Cy3 labeled biotin-BSA marker proteins	n/a	13982	15354	400	2056	2021	560	1671	1719	597	38	5	0	0	0	0	0	0	0	0	0	0	0	0	0	0	0	0	0	0	0	0	0	0	0	0	0	0	0	0	0.000	0.000	0.000	0.000	0.000	0.000
12	2	1	Cy5/Cy3 labeled biotin-BSA marker proteins	n/a	14592	15354	400	1800	1860	640	1800	1739	559	15	6	0	0	0	0	0	0	0	0	0	0	0	0	0	0	0	0	0	0	0	0	0	0	0	0	0	0	0	0	0.000	0.000	0.000	0.000	0.000	0.000
12	3	1	empty	empty	15202	15354	400	1800	1920	604	1800	1906	616	17	5	0	0	0	0	0	0	0	0	0	0	0	0	0	0	0	0	0	0	0	0	0	0	0	0	0	0	0	0	0.000	0.000	0.000	0.000	0.000	0.000
12	4	1	empty	empty	15811	15354	400	2056	2019	589	1800	1889	669	22	3	0	0	0	0	0	0	0	0	0	0	0	0	0	0	0	0	0	0	0	0	0	0	0	0	0	0	0	0	0.000	0.000	0.000	0.000	0.000	0.000
12	5	1	empty	empty	16421	15354	400	1800	1890	624	1800	1919	531	17	4	0	0	0	0	0	0	0	0	0	0	0	0	0	0	0	0	0	0	0	0	0	0	0	0	0	0	0	0	0.000	0.000	0.000	0.000	0.000	0.000
12	6	1	empty	empty	17031	15354	400	1800	1871	602	1800	1907	648	15	3	0	0	0	0	0	0	0	0	0	0	0	0	0	0	0	0	0	0	0	0	0	0	0	0	0	0	0	0	0.000	0.000	0.000	0.000	0.000	0.000
12	1	2	Beta-galactosidase only (no BCCP-Myc tag)	n/a	13982	16061	400	2056	2118	594	2056	1971	582	16	4	0	0	0	0	0	0	0	0	0	0	0	0	0	0	0	0	0	0	0	0	0	0	0	0	0	0	0	0	0.000	0.000	0.000	0.000	0.000	0.000
12	2	2	Beta-galactosidase only (no BCCP-Myc tag)	n/a	14592	16061	400	1800	1934	648	2056	2082	542	12	3	0	0	0	0	0	0	0	0	0	0	0	0	0	0	0	0	0	0	0	0	0	0	0	0	0	0	0	0	0.000	0.000	0.000	0.000	0.000	0.000
12	3	2	Beta-galactosidase only (no BCCP-Myc tag)	n/a	15202	16061	400	2056	2211	628	2056	2210	600	19	7	0	0	0	0	0	0	0	0	0	0	0	0	0	0	0	0	0	0	0	0	0	0	0	0	0	0	0	0	0.000	0.000	0.000	0.000	0.000	0.000
12	4	2	Beta-galactosidase only (no BCCP-Myc tag)	n/a	15811	16061	400	2314	2258	625	2314	2236	642	13	3	0	0	0	0	0	0	0	0	0	0	0	0	0	0	0	0	0	0	0	0	0	0	0	0	0	0	0	0	0.000	0.000	0.000	0.000	0.000	0.000
12	5	2	serum-inducible kinase	P000073	16421	16061	400	2056	2099	624	2056	2014	550	18	4	0	0	0	0	0	0	0	0	0	0	0	0	0	0	0	0	0	0	0	0	0	0	0	0	0	0	0	0	0.000	0.000	0.000	0.000	0.000	0.000
12	6	2	serum-inducible kinase	P000073	17031	16061	400	2056	2030	620	1800	1948	576	24	8	0	0	0	0	0	0	0	0	0	0	0	0	0	0	0	0	0	0	0	0	0	0	0	0	0	0	0	0	0.000	0.000	0.000	0.000	0.000	0.000
12	1	3	serum-inducible kinase	P000073	13982	16768	400	2056	2075	601	2056	2158	592	14	3	0	0	0	0	0	0	0	0	0	0	0	0	0	0	0	0	0	0	0	0	0	0	0	0	0	0	0	0	0.000	0.000	0.000	0.000	0.000	0.000
12	2	3	serum-inducible kinase	P000073	14592	16768	400	2056	2116	596	2056	1976	650	14	2	0	0	0	0	0	0	0	0	0	0	0	0	0	0	0	0	0	0	0	0	0	0	0	0	0	0	0	0	0.000	0.000	0.000	0.000	0.000	0.000
12	3	3	TRK-fused gene	P000254	15202	16768	400	2314	2179	537	2314	2197	639	7	1	0	0	0	0	0	0	0	0	0	0	0	0	0	0	0	0	0	0	0	0	0	0	0	0	0	0	0	0	0.000	0.000	0.000	0.000	0.000	0.000
12	4	3	TRK-fused gene	P000254	15811	16768	400	2314	2328	618	2056	2117	645	28	3	0	0	0	0	0	0	0	0	0	0	0	0	0	0	0	0	0	0	0	0	0	0	0	0	0	0	0	0	0.000	0.000	0.000	0.000	0.000	0.000
12	5	3	TRK-fused gene	P000254	16421	16768	400	2056	1994	563	2056	2033	691	11	1	0	0	0	0	0	0	0	0	0	0	0	0	0	0	0	0	0	0	0	0	0	0	0	0	0	0	0	0	0.000	0.000	0.000	0.000	0.000	0.000
12	6	3	TRK-fused gene	P000254	17031	16768	400	2314	2325	647	2056	2117	648	29	4	0	0	0	0	0	0	0	0	0	0	0	0	0	0	0	0	0	0	0	0	0	0	0	0	0	0	0	0	0.000	0.000	0.000	0.000	0.000	0.000
12	1	4	TNF receptor-associated factor 5; transcript variant 2	P000355	13982	17475	400	2056	2004	629	1800	1873	598	24	6	0	0	0	0	0	0	0	0	0	0	0	0	0	0	0	0	0	0	0	0	0	0	0	0	0	0	0	0	0.000	0.000	0.000	0.000	0.000	0.000
12	2	4	TNF receptor-associated factor 5; transcript variant 2	P000355	14592	17475	400	2056	2128	573	2056	2027	607	16	3	0	0	0	0	0	0	0	0	0	0	0	0	0	0	0	0	0	0	0	0	0	0	0	0	0	0	0	0	0.000	0.000	0.000	0.000	0.000	0.000
12	3	4	TNF receptor-associated factor 5; transcript variant 2	P000355	15202	17475	400	1800	1916	530	2056	1959	580	8	0	0	0	0	0	0	0	0	0	0	0	0	0	0	0	0	0	0	0	0	0	0	0	0	0	0	0	0	0	0.000	0.000	0.000	0.000	0.000	0.000
12	4	4	TNF receptor-associated factor 5; transcript variant 2	P000355	15811	17475	400	2056	2103	599	2056	2125	559	17	4	0	0	0	0	0	0	0	0	0	0	0	0	0	0	0	0	0	0	0	0	0	0	0	0	0	0	0	0	0.000	0.000	0.000	0.000	0.000	0.000
12	5	4	dual specificity phosphatase 6; transcript variant 1	P000468	16421	17475	400	2056	2190	724	2056	2132	643	19	5	0	0	0	0	0	0	0	0	0	0	0	0	0	0	0	0	0	0	0	0	0	0	0	0	0	0	0	0	0.000	0.000	0.000	0.000	0.000	0.000
12	6	4	dual specificity phosphatase 6; transcript variant 1	P000468	17031	17475	400	2056	2112	542	2056	2003	618	12	2	0	0	0	0	0	0	0	0	0	0	0	0	0	0	0	0	0	0	0	0	0	0	0	0	0	0	0	0	0.000	0.000	0.000	0.000	0.000	0.000
12	1	5	dual specificity phosphatase 6; transcript variant 1	P000468	13982	18182	400	2314	2295	672	2056	2093	615	26	11	0	0	0	0	0	0	0	0	0	0	0	0	0	0	0	0	0	0	0	0	0	0	0	0	0	0	0	0	0.000	0.000	0.000	0.000	0.000	0.000
12	2	5	dual specificity phosphatase 6; transcript variant 1	P000468	14592	18182	400	2056	2176	566	2056	2108	676	18	1	0	0	0	0	0	0	0	0	0	0	0	0	0	0	0	0	0	0	0	0	0	0	0	0	0	0	0	0	0.000	0.000	0.000	0.000	0.000	0.000
12	3	5	growth factor receptor-bound protein 10	P000567	15202	18182	400	2056	2032	612	2056	2072	563	15	2	0	0	0	0	0	0	0	0	0	0	0	0	0	0	0	0	0	0	0	0	0	0	0	0	0	0	0	0	0.000	0.000	0.000	0.000	0.000	0.000
12	4	5	growth factor receptor-bound protein 10	P000567	15811	18182	400	2314	2296	567	2056	2120	590	24	5	0	0	0	0	0	0	0	0	0	0	0	0	0	0	0	0	0	0	0	0	0	0	0	0	0	0	0	0	0.000	0.000	0.000	0.000	0.000	0.000
12	5	5	growth factor receptor-bound protein 10	P000567	16421	18182	400	2056	2109	595	2056	2122	552	16	2	0	0	0	0	0	0	0	0	0	0	0	0	0	0	0	0	0	0	0	0	0	0	0	0	0	0	0	0	0.000	0.000	0.000	0.000	0.000	0.000
12	6	5	growth factor receptor-bound protein 10	P000567	17031	18182	400	2314	2272	642	2056	2087	566	23	8	0	0	0	0	0	0	0	0	0	0	0	0	0	0	0	0	0	0	0	0	0	0	0	0	0	0	0	0	0.000	0.000	0.000	0.000	0.000	0.000
13	1	1	Cy5/Cy3 labeled biotin-BSA marker proteins	n/a	2982	18888	400	2056	1998	578	1800	1984	664	21	2	0	0	0	0	0	0	0	0	0	0	0	0	0	0	0	0	0	0	0	0	0	0	0	0	0	0	0	0	0.000	0.000	0.000	0.000	0.000	0.000
13	2	1	Cy5/Cy3 labeled biotin-BSA marker proteins	n/a	3592	18888	400	1800	1850	536	1800	1857	613	13	1	0	0	0	0	0	0	0	0	0	0	0	0	0	0	0	0	0	0	0	0	0	0	0	0	0	0	0	0	0.000	0.000	0.000	0.000	0.000	0.000
13	3	1	empty	empty	4202	18888	400	2314	2383	659	2314	2301	622	20	5	0	0	0	0	0	0	0	0	0	0	0	0	0	0	0	0	0	0	0	0	0	0	0	0	0	0	0	0	0.000	0.000	0.000	0.000	0.000	0.000
13	4	1	empty	empty	4811	18888	400	2056	2146	589	2056	2147	583	16	2	0	0	0	0	0	0	0	0	0	0	0	0	0	0	0	0	0	0	0	0	0	0	0	0	0	0	0	0	0.000	0.000	0.000	0.000	0.000	0.000
13	5	1	empty	empty	5421	18888	400	2056	1979	573	2056	2115	625	11	2	0	0	0	0	0	0	0	0	0	0	0	0	0	0	0	0	0	0	0	0	0	0	0	0	0	0	0	0	0.000	0.000	0.000	0.000	0.000	0.000
13	6	1	empty	empty	6031	18888	400	2314	2396	636	2314	2284	592	18	6	0	0	0	0	0	0	0	0	0	0	0	0	0	0	0	0	0	0	0	0	0	0	0	0	0	0	0	0	0.000	0.000	0.000	0.000	0.000	0.000
13	1	2	cell division cycle 2; G1 to S and G2 to M; transcript variant 1	P000051	2982	19595	400	2314	2326	620	2314	2166	640	16	2	0	0	0	0	0	0	0	0	0	0	0	0	0	0	0	0	0	0	0	0	0	0	0	0	0	0	0	0	0.000	0.000	0.000	0.000	0.000	0.000
13	2	2	cell division cycle 2; G1 to S and G2 to M; transcript variant 1	P000051	3592	19595	400	2314	2389	576	2314	2259	594	18	3	0	0	0	0	0	0	0	0	0	0	0	0	0	0	0	0	0	0	0	0	0	0	0	0	0	0	0	0	0.000	0.000	0.000	0.000	0.000	0.000
13	3	2	cell division cycle 2; G1 to S and G2 to M; transcript variant 1	P000051	4202	19595	400	2570	2697	683	2314	2403	647	32	6	0	0	0	0	0	0	0	0	0	0	0	0	0	0	0	0	0	0	0	0	0	0	0	0	0	0	0	0	0.000	0.000	0.000	0.000	0.000	0.000
13	4	2	cell division cycle 2; G1 to S and G2 to M; transcript variant 1	P000051	4811	19595	400	2570	2615	601	2570	2583	588	16	2	0	0	0	0	0	0	0	0	0	0	0	0	0	0	0	0	0	0	0	0	0	0	0	0	0	0	0	0	0.000	0.000	0.000	0.000	0.000	0.000
13	5	2	ret proto-oncogene (multiple endocrine neoplasia and medullary thyroid carcinoma 1; Hirschsprung disease)	P000166	5421	19595	400	3342	3393	707	2570	2651	575	58	34	0	0	0	0	0	0	0	0	0	0	0	0	0	0	0	0	0	0	0	0	0	0	0	0	0	0	0	0	0.000	0.000	0.000	0.000	0.000	0.000
13	6	2	ret proto-oncogene (multiple endocrine neoplasia and medullary thyroid carcinoma 1; Hirschsprung disease)	P000166	6031	19595	400	3598	3682	742	2570	2638	673	76	34	0	0	0	0	0	0	0	0	0	0	0	0	0	0	0	0	0	0	0	0	0	0	0	0	0	0	0	0	0.000	0.000	0.000	0.000	0.000	0.000
13	1	3	ret proto-oncogene (multiple endocrine neoplasia and medullary thyroid carcinoma 1; Hirschsprung disease)	P000166	2982	20302	400	3598	3606	729	2314	2321	731	82	45	0	0	0	0	0	0	0	0	0	0	0	0	0	0	0	0	0	0	0	0	0	0	0	0	0	0	0	0	0.000	0.000	0.000	0.000	0.000	0.000
13	2	3	ret proto-oncogene (multiple endocrine neoplasia and medullary thyroid carcinoma 1; Hirschsprung disease)	P000166	3592	20302	400	3342	3224	715	2056	2217	578	76	53	0	0	0	0	0	0	0	0	0	0	0	0	0	0	0	0	0	0	0	0	0	0	0	0	0	0	0	0	0.000	0.000	0.000	0.000	0.000	0.000
13	3	3	calcium/calmodulin-dependent protein kinase (CaM kinase) II gamma	P000336	4202	20302	400	4626	4665	916	2570	2608	750	95	77	0	0	0	0	0	0	0	0	0	0	0	0	0	0	0	0	0	0	0	0	0	0	0	0	0	0	0	0	0.000	0.000	0.000	0.000	0.000	0.000
13	4	3	calcium/calmodulin-dependent protein kinase (CaM kinase) II gamma	P000336	4811	20302	400	4626	4714	814	2828	2883	694	93	70	0	0	0	0	0	0	0	0	0	0	0	0	0	0	0	0	0	0	0	0	0	0	0	0	0	0	0	0	0.000	0.000	0.000	0.000	0.000	0.000
13	5	3	calcium/calmodulin-dependent protein kinase (CaM kinase) II gamma	P000336	5421	20302	400	4626	4625	772	2828	2772	699	92	71	0	0	0	0	0	0	0	0	0	0	0	0	0	0	0	0	0	0	0	0	0	0	0	0	0	0	0	0	0.000	0.000	0.000	0.000	0.000	0.000
13	6	3	calcium/calmodulin-dependent protein kinase (CaM kinase) II gamma	P000336	6031	20302	400	4626	4679	775	2828	2789	741	94	72	0	0	0	0	0	0	0	0	0	0	0	0	0	0	0	0	0	0	0	0	0	0	0	0	0	0	0	0	0.000	0.000	0.000	0.000	0.000	0.000
13	1	4	growth factor receptor-bound protein 2	P000439	2982	21009	400	2314	2305	656	2056	2101	657	27	4	0	0	0	0	0	0	0	0	0	0	0	0	0	0	0	0	0	0	0	0	0	0	0	0	0	0	0	0	0.000	0.000	0.000	0.000	0.000	0.000
13	2	4	growth factor receptor-bound protein 2	P000439	3592	21009	400	2314	2338	595	2056	2069	568	25	9	0	0	0	0	0	0	0	0	0	0	0	0	0	0	0	0	0	0	0	0	0	0	0	0	0	0	0	0	0.000	0.000	0.000	0.000	0.000	0.000
13	3	4	growth factor receptor-bound protein 2	P000439	4202	21009	400	2570	2669	650	2314	2409	643	29	6	0	0	0	0	0	0	0	0	0	0	0	0	0	0	0	0	0	0	0	0	0	0	0	0	0	0	0	0	0.000	0.000	0.000	0.000	0.000	0.000
13	4	4	growth factor receptor-bound protein 2	P000439	4811	21009	400	2314	2388	585	2314	2409	691	15	1	0	0	0	0	0	0	0	0	0	0	0	0	0	0	0	0	0	0	0	0	0	0	0	0	0	0	0	0	0.000	0.000	0.000	0.000	0.000	0.000
13	5	4	damage-specific DNA binding protein 1; 127kDa	P000546	5421	21009	400	2570	2469	640	2314	2441	646	21	3	0	0	0	0	0	0	0	0	0	0	0	0	0	0	0	0	0	0	0	0	0	0	0	0	0	0	0	0	0.000	0.000	0.000	0.000	0.000	0.000
13	6	4	damage-specific DNA binding protein 1; 127kDa	P000546	6031	21009	400	2570	2525	612	2314	2260	609	24	6	0	0	0	0	0	0	0	0	0	0	0	0	0	0	0	0	0	0	0	0	0	0	0	0	0	0	0	0	0.000	0.000	0.000	0.000	0.000	0.000
13	1	5	damage-specific DNA binding protein 1; 127kDa	P000546	2982	21716	400	2056	2157	585	2056	2064	686	16	2	0	0	0	0	0	0	0	0	0	0	0	0	0	0	0	0	0	0	0	0	0	0	0	0	0	0	0	0	0.000	0.000	0.000	0.000	0.000	0.000
13	2	5	damage-specific DNA binding protein 1; 127kDa	P000546	3592	21716	400	2314	2195	516	2056	1977	587	16	2	0	0	0	0	0	0	0	0	0	0	0	0	0	0	0	0	0	0	0	0	0	0	0	0	0	0	0	0	0.000	0.000	0.000	0.000	0.000	0.000
13	3	5	Buffer	n/a	4202	21716	400	2314	2243	575	2056	2121	590	20	5	0	0	0	0	0	0	0	0	0	0	0	0	0	0	0	0	0	0	0	0	0	0	0	0	0	0	0	0	0.000	0.000	0.000	0.000	0.000	0.000
13	4	5	Buffer	n/a	4811	21716	400	2314	2263	634	2056	2134	615	25	6	0	0	0	0	0	0	0	0	0	0	0	0	0	0	0	0	0	0	0	0	0	0	0	0	0	0	0	0	0.000	0.000	0.000	0.000	0.000	0.000
13	5	5	Buffer	n/a	5421	21716	400	2314	2300	611	2314	2366	642	16	1	0	0	0	0	0	0	0	0	0	0	0	0	0	0	0	0	0	0	0	0	0	0	0	0	0	0	0	0	0.000	0.000	0.000	0.000	0.000	0.000
13	6	5	Buffer	n/a	6031	21716	400	2314	2346	703	2314	2419	603	18	6	0	0	0	0	0	0	0	0	0	0	0	0	0	0	0	0	0	0	0	0	0	0	0	0	0	0	0	0	0.000	0.000	0.000	0.000	0.000	0.000
14	1	1	BCCP-Myc4	n/a	6690	18814	400	2056	2188	663	2314	2237	616	12	3	0	0	0	0	0	0	0	0	0	0	0	0	0	0	0	0	0	0	0	0	0	0	0	0	0	0	0	0	0.000	0.000	0.000	0.000	0.000	0.000
14	2	1	BCCP-Myc4	n/a	7300	18814	400	2314	2291	537	2056	2062	606	20	6	0	0	0	0	0	0	0	0	0	0	0	0	0	0	0	0	0	0	0	0	0	0	0	0	0	0	0	0	0.000	0.000	0.000	0.000	0.000	0.000
14	3	1	empty	empty	7910	18814	400	2056	1931	538	2056	2111	624	8	0	0	0	0	0	0	0	0	0	0	0	0	0	0	0	0	0	0	0	0	0	0	0	0	0	0	0	0	0	0.000	0.000	0.000	0.000	0.000	0.000
14	4	1	empty	empty	8519	18814	400	1800	1929	599	2056	2135	609	11	2	0	0	0	0	0	0	0	0	0	0	0	0	0	0	0	0	0	0	0	0	0	0	0	0	0	0	0	0	0.000	0.000	0.000	0.000	0.000	0.000
14	5	1	empty	empty	9129	18814	400	2314	2328	578	2314	2233	733	15	1	0	0	0	0	0	0	0	0	0	0	0	0	0	0	0	0	0	0	0	0	0	0	0	0	0	0	0	0	0.000	0.000	0.000	0.000	0.000	0.000
14	6	1	empty	empty	9739	18814	400	1928	1964	589	2056	2052	558	11	2	0	0	0	0	0	0	0	0	0	0	0	0	0	0	0	0	0	0	0	0	0	0	0	0	0	0	0	0	0.000	0.000	0.000	0.000	0.000	0.000
14	1	2	mitogen-activated protein kinase kinase 3; transcript variant B	P000029	6690	19521	400	2828	2703	602	2570	2575	690	19	1	0	0	0	0	0	0	0	0	0	0	0	0	0	0	0	0	0	0	0	0	0	0	0	0	0	0	0	0	0.000	0.000	0.000	0.000	0.000	0.000
14	2	2	mitogen-activated protein kinase kinase 3; transcript variant B	P000029	7300	19521	400	2570	2690	692	2314	2360	612	31	16	0	0	0	0	0	0	0	0	0	0	0	0	0	0	0	0	0	0	0	0	0	0	0	0	0	0	0	0	0.000	0.000	0.000	0.000	0.000	0.000
14	3	2	mitogen-activated protein kinase kinase 3; transcript variant B	P000029	7910	19521	400	2570	2505	665	2570	2456	652	15	1	0	0	0	0	0	0	0	0	0	0	0	0	0	0	0	0	0	0	0	0	0	0	0	0	0	0	0	0	0.000	0.000	0.000	0.000	0.000	0.000
14	4	2	mitogen-activated protein kinase kinase 3; transcript variant B	P000029	8519	19521	400	2570	2598	609	2314	2425	642	24	9	0	0	0	0	0	0	0	0	0	0	0	0	0	0	0	0	0	0	0	0	0	0	0	0	0	0	0	0	0.000	0.000	0.000	0.000	0.000	0.000
14	5	2	retinoic acid receptor; alpha	P000120	9129	19521	400	3084	3158	629	2570	2617	699	43	10	0	0	0	0	0	0	0	0	0	0	0	0	0	0	0	0	0	0	0	0	0	0	0	0	0	0	0	0	0.000	0.000	0.000	0.000	0.000	0.000
14	6	2	retinoic acid receptor; alpha	P000120	9739	19521	400	3084	3054	668	2314	2311	682	52	17	0	0	0	0	0	0	0	0	0	0	0	0	0	0	0	0	0	0	0	0	0	0	0	0	0	0	0	0	0.000	0.000	0.000	0.000	0.000	0.000
14	1	3	retinoic acid receptor; alpha	P000120	6690	20228	400	3084	3142	651	2570	2484	689	45	11	0	0	0	0	0	0	0	0	0	0	0	0	0	0	0	0	0	0	0	0	0	0	0	0	0	0	0	0	0.000	0.000	0.000	0.000	0.000	0.000
14	2	3	retinoic acid receptor; alpha	P000120	7300	20228	400	3084	3040	622	2570	2562	578	39	12	0	0	0	0	0	0	0	0	0	0	0	0	0	0	0	0	0	0	0	0	0	0	0	0	0	0	0	0	0.000	0.000	0.000	0.000	0.000	0.000
14	3	3	nuclear receptor subfamily 4; group A; member 1; transcript variant 1	P000315	7910	20228	400	3856	3817	699	2570	2709	561	83	56	0	0	0	0	0	0	0	0	0	0	0	0	0	0	0	0	0	0	0	0	0	0	0	0	0	0	0	0	0.000	0.000	0.000	0.000	0.000	0.000
14	4	3	nuclear receptor subfamily 4; group A; member 1; transcript variant 1	P000315	8519	20228	400	3856	3869	797	2570	2502	607	78	57	0	0	0	0	0	0	0	0	0	0	0	0	0	0	0	0	0	0	0	0	0	0	0	0	0	0	0	0	0.000	0.000	0.000	0.000	0.000	0.000
14	5	3	nuclear receptor subfamily 4; group A; member 1; transcript variant 1	P000315	9129	20228	400	4112	4073	641	2570	2561	645	91	55	0	0	0	0	0	0	0	0	0	0	0	0	0	0	0	0	0	0	0	0	0	0	0	0	0	0	0	0	0.000	0.000	0.000	0.000	0.000	0.000
14	6	3	nuclear receptor subfamily 4; group A; member 1; transcript variant 1	P000315	9739	20228	400	3856	3741	749	2570	2664	721	78	37	0	0	0	0	0	0	0	0	0	0	0	0	0	0	0	0	0	0	0	0	0	0	0	0	0	0	0	0	0.000	0.000	0.000	0.000	0.000	0.000
14	1	4	growth arrest and DNA-damage-inducible; gamma	P000419	6690	20935	400	2314	2376	552	2314	2295	554	15	3	0	0	0	0	0	0	0	0	0	0	0	0	0	0	0	0	0	0	0	0	0	0	0	0	0	0	0	0	0.000	0.000	0.000	0.000	0.000	0.000
14	2	4	growth arrest and DNA-damage-inducible; gamma	P000419	7300	20935	400	2314	2318	614	2570	2464	582	8	1	0	0	0	0	0	0	0	0	0	0	0	0	0	0	0	0	0	0	0	0	0	0	0	0	0	0	0	0	0.000	0.000	0.000	0.000	0.000	0.000
14	3	4	growth arrest and DNA-damage-inducible; gamma	P000419	7910	20935	400	2314	2245	578	2314	2357	687	10	1	0	0	0	0	0	0	0	0	0	0	0	0	0	0	0	0	0	0	0	0	0	0	0	0	0	0	0	0	0.000	0.000	0.000	0.000	0.000	0.000
14	4	4	growth arrest and DNA-damage-inducible; gamma	P000419	8519	20935	400	2314	2381	678	2314	2318	561	19	6	0	0	0	0	0	0	0	0	0	0	0	0	0	0	0	0	0	0	0	0	0	0	0	0	0	0	0	0	0.000	0.000	0.000	0.000	0.000	0.000
14	5	4	cyclin H	P000515	9129	20935	400	2570	2561	602	2314	2416	620	24	7	0	0	0	0	0	0	0	0	0	0	0	0	0	0	0	0	0	0	0	0	0	0	0	0	0	0	0	0	0.000	0.000	0.000	0.000	0.000	0.000
14	6	4	cyclin H	P000515	9739	20935	400	2570	2542	629	2314	2366	612	24	8	0	0	0	0	0	0	0	0	0	0	0	0	0	0	0	0	0	0	0	0	0	0	0	0	0	0	0	0	0.000	0.000	0.000	0.000	0.000	0.000
14	1	5	cyclin H	P000515	6690	21642	400	2314	2381	634	2570	2774	957	4	0	0	0	0	0	0	0	0	0	0	0	0	0	0	0	0	0	0	0	0	0	0	0	0	0	0	0	0	0	0.000	0.000	0.000	0.000	0.000	0.000
14	2	5	cyclin H	P000515	7300	21642	400	2314	2345	648	2314	2306	647	17	2	0	0	0	0	0	0	0	0	0	0	0	0	0	0	0	0	0	0	0	0	0	0	0	0	0	0	0	0	0.000	0.000	0.000	0.000	0.000	0.000
14	3	5	PX domain containing serine/threonine kinase	P001106	7910	21642	400	2828	2789	676	2570	2448	664	23	5	0	0	0	0	0	0	0	0	0	0	0	0	0	0	0	0	0	0	0	0	0	0	0	0	0	0	0	0	0.000	0.000	0.000	0.000	0.000	0.000
14	4	5	PX domain containing serine/threonine kinase	P001106	8519	21642	400	2828	3005	638	2570	2537	727	34	7	0	0	0	0	0	0	0	0	0	0	0	0	0	0	0	0	0	0	0	0	0	0	0	0	0	0	0	0	0.000	0.000	0.000	0.000	0.000	0.000
14	5	5	PX domain containing serine/threonine kinase	P001106	9129	21642	400	3084	3028	624	2570	2642	657	37	7	0	0	0	0	0	0	0	0	0	0	0	0	0	0	0	0	0	0	0	0	0	0	0	0	0	0	0	0	0.000	0.000	0.000	0.000	0.000	0.000
14	6	5	PX domain containing serine/threonine kinase	P001106	9739	21642	400	2828	2860	617	2570	2492	703	29	3	0	0	0	0	0	0	0	0	0	0	0	0	0	0	0	0	0	0	0	0	0	0	0	0	0	0	0	0	0.000	0.000	0.000	0.000	0.000	0.000
15	1	1	Phosphopeptide4	empty	10447	18913	400	2056	2180	685	2314	2400	736	14	2	0	0	0	0	0	0	0	0	0	0	0	0	0	0	0	0	0	0	0	0	0	0	0	0	0	0	0	0	0.000	0.000	0.000	0.000	0.000	0.000
15	2	1	Phosphopeptide4	empty	11057	18913	400	2056	2012	586	2314	2452	727	5	0	0	0	0	0	0	0	0	0	0	0	0	0	0	0	0	0	0	0	0	0	0	0	0	0	0	0	0	0	0.000	0.000	0.000	0.000	0.000	0.000
15	3	1	empty	empty	11667	18913	400	2056	2132	621	2056	2123	564	15	4	0	0	0	0	0	0	0	0	0	0	0	0	0	0	0	0	0	0	0	0	0	0	0	0	0	0	0	0	0.000	0.000	0.000	0.000	0.000	0.000
15	4	1	empty	empty	12276	18913	400	2056	2143	628	2056	2192	569	17	5	0	0	0	0	0	0	0	0	0	0	0	0	0	0	0	0	0	0	0	0	0	0	0	0	0	0	0	0	0.000	0.000	0.000	0.000	0.000	0.000
15	5	1	empty	empty	12886	18913	400	2056	2098	637	2056	2066	687	16	2	0	0	0	0	0	0	0	0	0	0	0	0	0	0	0	0	0	0	0	0	0	0	0	0	0	0	0	0	0.000	0.000	0.000	0.000	0.000	0.000
15	6	1	empty	empty	13496	18913	400	2056	2020	569	2056	2152	620	10	3	0	0	0	0	0	0	0	0	0	0	0	0	0	0	0	0	0	0	0	0	0	0	0	0	0	0	0	0	0.000	0.000	0.000	0.000	0.000	0.000
15	1	2	v-raf-1 murine leukemia viral oncogene homolog 1	P000010	10447	19620	400	2314	2414	619	2314	2377	596	18	5	0	0	0	0	0	0	0	0	0	0	0	0	0	0	0	0	0	0	0	0	0	0	0	0	0	0	0	0	0.000	0.000	0.000	0.000	0.000	0.000
15	2	2	v-raf-1 murine leukemia viral oncogene homolog 1	P000010	11057	19620	400	2314	2303	602	2314	2373	614	12	4	0	0	0	0	0	0	0	0	0	0	0	0	0	0	0	0	0	0	0	0	0	0	0	0	0	0	0	0	0.000	0.000	0.000	0.000	0.000	0.000
15	3	2	v-raf-1 murine leukemia viral oncogene homolog 1	P000010	11667	19620	400	2314	2210	614	2314	2222	562	11	2	0	0	0	0	0	0	0	0	0	0	0	0	0	0	0	0	0	0	0	0	0	0	0	0	0	0	0	0	0.000	0.000	0.000	0.000	0.000	0.000
15	4	2	v-raf-1 murine leukemia viral oncogene homolog 1	P000010	12276	19620	400	2570	2666	611	2570	2487	647	18	3	0	0	0	0	0	0	0	0	0	0	0	0	0	0	0	0	0	0	0	0	0	0	0	0	0	0	0	0	0.000	0.000	0.000	0.000	0.000	0.000
15	5	2	serine/threonine kinase 17b (apoptosis-inducing)	P000090	12886	19620	400	3084	2988	700	2570	2597	622	39	15	0	0	0	0	0	0	0	0	0	0	0	0	0	0	0	0	0	0	0	0	0	0	0	0	0	0	0	0	0.000	0.000	0.000	0.000	0.000	0.000
15	6	2	serine/threonine kinase 17b (apoptosis-inducing)	P000090	13496	19620	400	2570	2575	703	2314	2492	632	29	11	0	0	0	0	0	0	0	0	0	0	0	0	0	0	0	0	0	0	0	0	0	0	0	0	0	0	0	0	0.000	0.000	0.000	0.000	0.000	0.000
15	1	3	serine/threonine kinase 17b (apoptosis-inducing)	P000090	10447	20327	400	4626	4767	994	2828	2732	633	93	77	0	0	0	0	0	0	0	0	0	0	0	0	0	0	0	0	0	0	0	0	0	0	0	0	0	0	0	0	0.000	0.000	0.000	0.000	0.000	0.000
15	2	3	serine/threonine kinase 17b (apoptosis-inducing)	P000090	11057	20327	400	3598	3701	752	2570	2659	647	75	33	0	0	0	0	0	0	0	0	0	0	0	0	0	0	0	0	0	0	0	0	0	0	0	0	0	0	0	0	0.000	0.000	0.000	0.000	0.000	0.000
15	3	3	guanine nucleotide binding protein (G protein); gamma transducing activity polypeptide 2	P000300	11667	20327	400	2314	2333	655	2314	2362	588	17	4	0	0	0	0	0	0	0	0	0	0	0	0	0	0	0	0	0	0	0	0	0	0	0	0	0	0	0	0	0.000	0.000	0.000	0.000	0.000	0.000
15	4	3	guanine nucleotide binding protein (G protein); gamma transducing activity polypeptide 2	P000300	12276	20327	400	2570	2686	768	2570	2626	629	25	6	0	0	0	0	0	0	0	0	0	0	0	0	0	0	0	0	0	0	0	0	0	0	0	0	0	0	0	0	0.000	0.000	0.000	0.000	0.000	0.000
15	5	3	guanine nucleotide binding protein (G protein); gamma transducing activity polypeptide 2	P000300	12886	20327	400	2314	2338	561	2314	2398	617	13	4	0	0	0	0	0	0	0	0	0	0	0	0	0	0	0	0	0	0	0	0	0	0	0	0	0	0	0	0	0.000	0.000	0.000	0.000	0.000	0.000
15	6	3	guanine nucleotide binding protein (G protein); gamma transducing activity polypeptide 2	P000300	13496	20327	400	2314	2275	647	2314	2275	705	15	3	0	0	0	0	0	0	0	0	0	0	0	0	0	0	0	0	0	0	0	0	0	0	0	0	0	0	0	0	0.000	0.000	0.000	0.000	0.000	0.000
15	1	4	brain-derived neurotrophic factor; transcript variant 5	P000387	10447	21034	400	2314	2476	627	2570	2483	634	13	3	0	0	0	0	0	0	0	0	0	0	0	0	0	0	0	0	0	0	0	0	0	0	0	0	0	0	0	0	0.000	0.000	0.000	0.000	0.000	0.000
15	2	4	brain-derived neurotrophic factor; transcript variant 5	P000387	11057	21034	400	2570	2608	654	2570	2593	602	18	3	0	0	0	0	0	0	0	0	0	0	0	0	0	0	0	0	0	0	0	0	0	0	0	0	0	0	0	0	0.000	0.000	0.000	0.000	0.000	0.000
15	3	4	brain-derived neurotrophic factor; transcript variant 5	P000387	11667	21034	400	2314	2327	679	2314	2368	600	18	5	0	0	0	0	0	0	0	0	0	0	0	0	0	0	0	0	0	0	0	0	0	0	0	0	0	0	0	0	0.000	0.000	0.000	0.000	0.000	0.000
15	4	4	brain-derived neurotrophic factor; transcript variant 5	P000387	12276	21034	400	2570	2502	574	2570	2511	621	11	1	0	0	0	0	0	0	0	0	0	0	0	0	0	0	0	0	0	0	0	0	0	0	0	0	0	0	0	0	0.000	0.000	0.000	0.000	0.000	0.000
15	5	4	cyclin B1	P000492	12886	21034	400	2570	2599	672	2314	2331	576	29	7	0	0	0	0	0	0	0	0	0	0	0	0	0	0	0	0	0	0	0	0	0	0	0	0	0	0	0	0	0.000	0.000	0.000	0.000	0.000	0.000
15	6	4	cyclin B1	P000492	13496	21034	400	2314	2383	549	2056	2198	637	26	9	0	0	0	0	0	0	0	0	0	0	0	0	0	0	0	0	0	0	0	0	0	0	0	0	0	0	0	0	0.000	0.000	0.000	0.000	0.000	0.000
15	1	5	cyclin B1	P000492	10447	21741	400	2570	2564	618	2314	2377	661	25	3	0	0	0	0	0	0	0	0	0	0	0	0	0	0	0	0	0	0	0	0	0	0	0	0	0	0	0	0	0.000	0.000	0.000	0.000	0.000	0.000
15	2	5	cyclin B1	P000492	11057	21741	400	2570	2634	674	2056	2214	647	44	10	0	0	0	0	0	0	0	0	0	0	0	0	0	0	0	0	0	0	0	0	0	0	0	0	0	0	0	0	0.000	0.000	0.000	0.000	0.000	0.000
15	3	5	bromodomain containing 8	P000795	11667	21741	400	2314	2298	657	2314	2238	594	15	5	0	0	0	0	0	0	0	0	0	0	0	0	0	0	0	0	0	0	0	0	0	0	0	0	0	0	0	0	0.000	0.000	0.000	0.000	0.000	0.000
15	4	5	bromodomain containing 8	P000795	12276	21741	400	2314	2477	614	2314	2294	606	22	6	0	0	0	0	0	0	0	0	0	0	0	0	0	0	0	0	0	0	0	0	0	0	0	0	0	0	0	0	0.000	0.000	0.000	0.000	0.000	0.000
15	5	5	bromodomain containing 8	P000795	12886	21741	400	2314	2403	600	2314	2338	515	18	6	0	0	0	0	0	0	0	0	0	0	0	0	0	0	0	0	0	0	0	0	0	0	0	0	0	0	0	0	0.000	0.000	0.000	0.000	0.000	0.000
15	6	5	bromodomain containing 8	P000795	13496	21741	400	2314	2180	587	2314	2326	632	9	2	0	0	0	0	0	0	0	0	0	0	0	0	0	0	0	0	0	0	0	0	0	0	0	0	0	0	0	0	0.000	0.000	0.000	0.000	0.000	0.000
16	1	1	Cy5/Cy3 labeled biotin-BSA marker proteins	n/a	14031	18962	400	2314	2305	630	2314	2204	614	16	4	0	0	0	0	0	0	0	0	0	0	0	0	0	0	0	0	0	0	0	0	0	0	0	0	0	0	0	0	0.000	0.000	0.000	0.000	0.000	0.000
16	2	1	Cy5/Cy3 labeled biotin-BSA marker proteins	n/a	14641	18962	400	2056	2096	577	2056	2217	696	16	1	0	0	0	0	0	0	0	0	0	0	0	0	0	0	0	0	0	0	0	0	0	0	0	0	0	0	0	0	0.000	0.000	0.000	0.000	0.000	0.000
16	3	1	empty	empty	15251	18962	400	2314	2165	617	2314	2210	687	9	0	0	0	0	0	0	0	0	0	0	0	0	0	0	0	0	0	0	0	0	0	0	0	0	0	0	0	0	0	0.000	0.000	0.000	0.000	0.000	0.000
16	4	1	empty	empty	15860	18962	400	2056	2190	616	2056	2101	653	20	2	0	0	0	0	0	0	0	0	0	0	0	0	0	0	0	0	0	0	0	0	0	0	0	0	0	0	0	0	0.000	0.000	0.000	0.000	0.000	0.000
16	5	1	empty	empty	16470	18962	400	1800	1955	628	2056	2007	582	11	3	0	0	0	0	0	0	0	0	0	0	0	0	0	0	0	0	0	0	0	0	0	0	0	0	0	0	0	0	0.000	0.000	0.000	0.000	0.000	0.000
16	6	1	empty	empty	17080	18962	400	2056	1970	640	2056	2174	610	12	4	0	0	0	0	0	0	0	0	0	0	0	0	0	0	0	0	0	0	0	0	0	0	0	0	0	0	0	0	0.000	0.000	0.000	0.000	0.000	0.000
16	1	2	BCCP only (no Myc tag)	n/a	14031	19669	400	2056	2230	551	2314	2394	561	11	2	0	0	0	0	0	0	0	0	0	0	0	0	0	0	0	0	0	0	0	0	0	0	0	0	0	0	0	0	0.000	0.000	0.000	0.000	0.000	0.000
16	2	2	BCCP only (no Myc tag)	n/a	14641	19669	400	2314	2303	583	2314	2299	600	12	3	0	0	0	0	0	0	0	0	0	0	0	0	0	0	0	0	0	0	0	0	0	0	0	0	0	0	0	0	0.000	0.000	0.000	0.000	0.000	0.000
16	3	2	BCCP only (no Myc tag)	n/a	15251	19669	400	2056	2099	638	2314	2260	613	11	2	0	0	0	0	0	0	0	0	0	0	0	0	0	0	0	0	0	0	0	0	0	0	0	0	0	0	0	0	0.000	0.000	0.000	0.000	0.000	0.000
16	4	2	BCCP only (no Myc tag)	n/a	15860	19669	400	2314	2408	601	2314	2269	668	19	2	0	0	0	0	0	0	0	0	0	0	0	0	0	0	0	0	0	0	0	0	0	0	0	0	0	0	0	0	0.000	0.000	0.000	0.000	0.000	0.000
16	5	2	inhibitor of kappa light polypeptide gene enhancer in B-cells; kinase beta	P000077	16470	19669	400	2056	1968	628	2056	2039	596	12	3	0	0	0	0	0	0	0	0	0	0	0	0	0	0	0	0	0	0	0	0	0	0	0	0	0	0	0	0	0.000	0.000	0.000	0.000	0.000	0.000
16	6	2	inhibitor of kappa light polypeptide gene enhancer in B-cells; kinase beta	P000077	17080	19669	400	2056	2036	579	2314	2210	662	3	0	0	0	0	0	0	0	0	0	0	0	0	0	0	0	0	0	0	0	0	0	0	0	0	0	0	0	0	0	0.000	0.000	0.000	0.000	0.000	0.000
16	1	3	inhibitor of kappa light polypeptide gene enhancer in B-cells; kinase beta	P000077	14031	20376	400	2314	2411	592	2314	2496	678	18	2	0	0	0	0	0	0	0	0	0	0	0	0	0	0	0	0	0	0	0	0	0	0	0	0	0	0	0	0	0.000	0.000	0.000	0.000	0.000	0.000
16	2	3	inhibitor of kappa light polypeptide gene enhancer in B-cells; kinase beta	P000077	14641	20376	400	2056	2044	574	2314	2280	687	6	1	0	0	0	0	0	0	0	0	0	0	0	0	0	0	0	0	0	0	0	0	0	0	0	0	0	0	0	0	0.000	0.000	0.000	0.000	0.000	0.000
16	3	3	exostoses (multiple) 2	P000256	15251	20376	400	2314	2329	653	2314	2312	580	17	4	0	0	0	0	0	0	0	0	0	0	0	0	0	0	0	0	0	0	0	0	0	0	0	0	0	0	0	0	0.000	0.000	0.000	0.000	0.000	0.000
16	4	3	exostoses (multiple) 2	P000256	15860	20376	400	2056	2179	545	2314	2332	567	8	1	0	0	0	0	0	0	0	0	0	0	0	0	0	0	0	0	0	0	0	0	0	0	0	0	0	0	0	0	0.000	0.000	0.000	0.000	0.000	0.000
16	5	3	exostoses (multiple) 2	P000256	16470	20376	400	2314	2299	621	2056	2162	620	24	6	0	0	0	0	0	0	0	0	0	0	0	0	0	0	0	0	0	0	0	0	0	0	0	0	0	0	0	0	0.000	0.000	0.000	0.000	0.000	0.000
16	6	3	exostoses (multiple) 2	P000256	17080	20376	400	2056	2206	592	2056	2093	571	23	5	0	0	0	0	0	0	0	0	0	0	0	0	0	0	0	0	0	0	0	0	0	0	0	0	0	0	0	0	0.000	0.000	0.000	0.000	0.000	0.000
16	1	4	cAMP-regulated guanine nucleotide exchange factor II	P000356	14031	21083	400	2314	2268	538	2314	2262	582	10	1	0	0	0	0	0	0	0	0	0	0	0	0	0	0	0	0	0	0	0	0	0	0	0	0	0	0	0	0	0.000	0.000	0.000	0.000	0.000	0.000
16	2	4	cAMP-regulated guanine nucleotide exchange factor II	P000356	14641	21083	400	2314	2284	640	2185	2206	674	15	4	0	0	0	0	0	0	0	0	0	0	0	0	0	0	0	0	0	0	0	0	0	0	0	0	0	0	0	0	0.000	0.000	0.000	0.000	0.000	0.000
16	3	4	cAMP-regulated guanine nucleotide exchange factor II	P000356	15251	21083	400	2570	2543	626	2314	2308	651	25	5	0	0	0	0	0	0	0	0	0	0	0	0	0	0	0	0	0	0	0	0	0	0	0	0	0	0	0	0	0.000	0.000	0.000	0.000	0.000	0.000
16	4	4	cAMP-regulated guanine nucleotide exchange factor II	P000356	15860	21083	400	2314	2248	612	2314	2327	558	13	2	0	0	0	0	0	0	0	0	0	0	0	0	0	0	0	0	0	0	0	0	0	0	0	0	0	0	0	0	0.000	0.000	0.000	0.000	0.000	0.000
16	5	4	secreted protein; acidic; cysteine-rich (osteonectin)	P000469	16470	21083	400	2056	1995	577	2056	2110	608	12	2	0	0	0	0	0	0	0	0	0	0	0	0	0	0	0	0	0	0	0	0	0	0	0	0	0	0	0	0	0.000	0.000	0.000	0.000	0.000	0.000
16	6	4	secreted protein; acidic; cysteine-rich (osteonectin)	P000469	17080	21083	400	2314	2237	611	2056	2034	642	24	5	0	0	0	0	0	0	0	0	0	0	0	0	0	0	0	0	0	0	0	0	0	0	0	0	0	0	0	0	0.000	0.000	0.000	0.000	0.000	0.000
16	1	5	secreted protein; acidic; cysteine-rich (osteonectin)	P000469	14031	21790	400	2314	2491	680	2314	2340	613	23	8	0	0	0	0	0	0	0	0	0	0	0	0	0	0	0	0	0	0	0	0	0	0	0	0	0	0	0	0	0.000	0.000	0.000	0.000	0.000	0.000
16	2	5	secreted protein; acidic; cysteine-rich (osteonectin)	P000469	14641	21790	400	2314	2252	567	2056	2003	547	22	5	0	0	0	0	0	0	0	0	0	0	0	0	0	0	0	0	0	0	0	0	0	0	0	0	0	0	0	0	0.000	0.000	0.000	0.000	0.000	0.000
16	3	5	guanine nucleotide binding protein (G protein); alpha inhibiting activity polypeptide 3	P000569	15251	21790	400	2056	2147	567	2056	2110	662	17	1	0	0	0	0	0	0	0	0	0	0	0	0	0	0	0	0	0	0	0	0	0	0	0	0	0	0	0	0	0.000	0.000	0.000	0.000	0.000	0.000
16	4	5	guanine nucleotide binding protein (G protein); alpha inhibiting activity polypeptide 3	P000569	15860	21790	400	2314	2218	547	2314	2304	600	9	1	0	0	0	0	0	0	0	0	0	0	0	0	0	0	0	0	0	0	0	0	0	0	0	0	0	0	0	0	0.000	0.000	0.000	0.000	0.000	0.000
16	5	5	guanine nucleotide binding protein (G protein); alpha inhibiting activity polypeptide 3	P000569	16470	21790	400	2056	2063	622	2314	2260	637	8	2	0	0	0	0	0	0	0	0	0	0	0	0	0	0	0	0	0	0	0	0	0	0	0	0	0	0	0	0	0.000	0.000	0.000	0.000	0.000	0.000
16	6	5	guanine nucleotide binding protein (G protein); alpha inhibiting activity polypeptide 3	P000569	17080	21790	400	2314	2192	619	1800	1942	677	34	5	0	0	0	0	0	0	0	0	0	0	0	0	0	0	0	0	0	0	0	0	0	0	0	0	0	0	0	0	0.000	0.000	0.000	0.000	0.000	0.000
17	1	1	Cy5/Cy3 labeled biotin-BSA marker proteins	n/a	2958	22423	400	2314	2373	685	2828	3523	2091	0	0	0	0	0	0	0	0	0	0	0	0	0	0	0	0	0	0	0	0	0	0	0	0	0	0	0	0	0	0	0.000	0.000	0.000	0.000	0.000	0.000
17	2	1	Cy5/Cy3 labeled biotin-BSA marker proteins	n/a	3568	22423	400	2570	2628	707	3342	3985	2208	0	0	0	0	0	0	0	0	0	0	0	0	0	0	0	0	0	0	0	0	0	0	0	0	0	0	0	0	0	0	0.000	0.000	0.000	0.000	0.000	0.000
17	3	1	empty	empty	4178	22423	400	2828	2895	764	3598	4453	2265	0	0	0	0	0	0	0	0	0	0	0	0	0	0	0	0	0	0	0	0	0	0	0	0	0	0	0	0	0	0	0.000	0.000	0.000	0.000	0.000	0.000
17	4	1	empty	empty	4787	22423	400	2570	2701	711	3598	4151	2285	0	0	0	0	0	0	0	0	0	0	0	0	0	0	0	0	0	0	0	0	0	0	0	0	0	0	0	0	0	0	0.000	0.000	0.000	0.000	0.000	0.000
17	5	1	empty	empty	5397	22423	400	2314	2362	620	2570	2758	869	5	0	0	0	0	0	0	0	0	0	0	0	0	0	0	0	0	0	0	0	0	0	0	0	0	0	0	0	0	0	0.000	0.000	0.000	0.000	0.000	0.000
17	6	1	empty	empty	6007	22423	400	2314	2440	646	2314	2378	626	21	7	0	0	0	0	0	0	0	0	0	0	0	0	0	0	0	0	0	0	0	0	0	0	0	0	0	0	0	0	0.000	0.000	0.000	0.000	0.000	0.000
17	1	2	protein kinase C; zeta	P000052	2958	23130	400	26728	26642	3099	8738	8993	2710	100	100	0	0	0	0	0	0	0	0	0	0	0	0	0	0	0	0	0	0	0	0	0	0	0	0	0	0	0	0	0.000	0.000	0.000	0.000	0.000	0.000
17	2	2	protein kinase C; zeta	P000052	3568	23130	400	27500	27266	2962	10024	10455	2343	100	100	0	0	0	0	0	0	0	0	0	0	0	0	0	0	0	0	0	0	0	0	0	0	0	0	0	0	0	0	0.000	0.000	0.000	0.000	0.000	0.000
17	3	2	protein kinase C; zeta	P000052	4178	23130	400	29556	29319	3415	10794	11084	2231	100	100	0	0	0	0	0	0	0	0	0	0	0	0	0	0	0	0	0	0	0	0	0	0	0	0	0	0	0	0	0.000	0.000	0.000	0.000	0.000	0.000
17	4	2	protein kinase C; zeta	P000052	4787	23130	400	28784	28390	3716	10280	10530	2153	100	100	0	0	0	0	0	0	0	0	0	0	0	0	0	0	0	0	0	0	0	0	0	0	0	0	0	0	0	0	0.000	0.000	0.000	0.000	0.000	0.000
17	5	2	v-Ki-ras2 Kirsten rat sarcoma 2 viral oncogene homolog; transcript variant b	P000170	5397	23130	400	3598	4049	1309	3342	4283	2383	11	1	0	0	0	0	0	0	0	0	0	0	0	0	0	0	0	0	0	0	0	0	0	0	0	0	0	0	0	0	0.000	0.000	0.000	0.000	0.000	0.000
17	6	2	v-Ki-ras2 Kirsten rat sarcoma 2 viral oncogene homolog; transcript variant b	P000170	6007	23130	400	2570	2539	621	2570	2502	635	14	3	0	0	0	0	0	0	0	0	0	0	0	0	0	0	0	0	0	0	0	0	0	0	0	0	0	0	0	0	0.000	0.000	0.000	0.000	0.000	0.000
17	1	3	v-Ki-ras2 Kirsten rat sarcoma 2 viral oncogene homolog; transcript variant b	P000170	2958	23837	400	2828	2794	709	2828	4023	2589	0	0	0	0	0	0	0	0	0	0	0	0	0	0	0	0	0	0	0	0	0	0	0	0	0	0	0	0	0	0	0.000	0.000	0.000	0.000	0.000	0.000
17	2	3	v-Ki-ras2 Kirsten rat sarcoma 2 viral oncogene homolog; transcript variant b	P000170	3568	23837	400	3084	3066	798	3342	4422	2808	0	0	0	0	0	0	0	0	0	0	0	0	0	0	0	0	0	0	0	0	0	0	0	0	0	0	0	0	0	0	0.000	0.000	0.000	0.000	0.000	0.000
17	3	3	inhibitor of DNA binding 2; dominant negative helix-loop-helix protein	P000339	4178	23837	400	3598	3576	728	3342	4808	2869	0	0	0	0	0	0	0	0	0	0	0	0	0	0	0	0	0	0	0	0	0	0	0	0	0	0	0	0	0	0	0.000	0.000	0.000	0.000	0.000	0.000
17	4	3	inhibitor of DNA binding 2; dominant negative helix-loop-helix protein	P000339	4787	23837	400	3342	3412	733	3598	4813	2830	0	0	0	0	0	0	0	0	0	0	0	0	0	0	0	0	0	0	0	0	0	0	0	0	0	0	0	0	0	0	0.000	0.000	0.000	0.000	0.000	0.000
17	5	3	inhibitor of DNA binding 2; dominant negative helix-loop-helix protein	P000339	5397	23837	400	2828	2812	517	2570	2828	942	9	0	0	0	0	0	0	0	0	0	0	0	0	0	0	0	0	0	0	0	0	0	0	0	0	0	0	0	0	0	0.000	0.000	0.000	0.000	0.000	0.000
17	6	3	inhibitor of DNA binding 2; dominant negative helix-loop-helix protein	P000339	6007	23837	400	2828	2879	679	2570	2460	610	31	10	0	0	0	0	0	0	0	0	0	0	0	0	0	0	0	0	0	0	0	0	0	0	0	0	0	0	0	0	0.000	0.000	0.000	0.000	0.000	0.000
17	1	4	heat shock 70kDa protein 1A	P000440	2958	24544	400	1800	1819	508	1800	1902	548	11	1	0	0	0	0	0	0	0	0	0	0	0	0	0	0	0	0	0	0	0	0	0	0	0	0	0	0	0	0	0.000	0.000	0.000	0.000	0.000	0.000
17	2	4	heat shock 70kDa protein 1A	P000440	3568	24544	400	2314	2327	623	2056	2103	662	27	3	0	0	0	0	0	0	0	0	0	0	0	0	0	0	0	0	0	0	0	0	0	0	0	0	0	0	0	0	0.000	0.000	0.000	0.000	0.000	0.000
17	3	4	heat shock 70kDa protein 1A	P000440	4178	24544	400	2314	2415	729	2314	2364	589	22	7	0	0	0	0	0	0	0	0	0	0	0	0	0	0	0	0	0	0	0	0	0	0	0	0	0	0	0	0	0.000	0.000	0.000	0.000	0.000	0.000
17	4	4	heat shock 70kDa protein 1A	P000440	4787	24544	400	2570	2537	672	2314	2449	583	26	9	0	0	0	0	0	0	0	0	0	0	0	0	0	0	0	0	0	0	0	0	0	0	0	0	0	0	0	0	0.000	0.000	0.000	0.000	0.000	0.000
17	5	4	MAD; mothers against decapentaplegic homolog 9 (Drosophila)	P000549	5397	24544	400	2314	2448	644	2314	2340	624	17	6	0	0	0	0	0	0	0	0	0	0	0	0	0	0	0	0	0	0	0	0	0	0	0	0	0	0	0	0	0.000	0.000	0.000	0.000	0.000	0.000
17	6	4	MAD; mothers against decapentaplegic homolog 9 (Drosophila)	P000549	6007	24544	400	2570	2496	555	2314	2393	593	20	4	0	0	0	0	0	0	0	0	0	0	0	0	0	0	0	0	0	0	0	0	0	0	0	0	0	0	0	0	0.000	0.000	0.000	0.000	0.000	0.000
17	1	5	MAD; mothers against decapentaplegic homolog 9 (Drosophila)	P000549	2958	25251	400	2056	2001	671	1800	1849	509	39	16	0	0	0	0	0	0	0	0	0	0	0	0	0	0	0	0	0	0	0	0	0	0	0	0	0	0	0	0	0.000	0.000	0.000	0.000	0.000	0.000
17	2	5	MAD; mothers against decapentaplegic homolog 9 (Drosophila)	P000549	3568	25251	400	2314	2280	693	2056	2039	650	26	5	0	0	0	0	0	0	0	0	0	0	0	0	0	0	0	0	0	0	0	0	0	0	0	0	0	0	0	0	0.000	0.000	0.000	0.000	0.000	0.000
17	3	5	Buffer	n/a	4178	25251	400	2314	2238	619	2314	2209	572	10	3	0	0	0	0	0	0	0	0	0	0	0	0	0	0	0	0	0	0	0	0	0	0	0	0	0	0	0	0	0.000	0.000	0.000	0.000	0.000	0.000
17	4	5	Buffer	n/a	4787	25251	400	2314	2347	598	2314	2343	532	15	3	0	0	0	0	0	0	0	0	0	0	0	0	0	0	0	0	0	0	0	0	0	0	0	0	0	0	0	0	0.000	0.000	0.000	0.000	0.000	0.000
17	5	5	Buffer	n/a	5397	25251	400	2314	2256	634	2314	2359	581	13	2	0	0	0	0	0	0	0	0	0	0	0	0	0	0	0	0	0	0	0	0	0	0	0	0	0	0	0	0	0.000	0.000	0.000	0.000	0.000	0.000
17	6	5	Buffer	n/a	6007	25251	400	2314	2283	575	2314	2323	647	11	1	0	0	0	0	0	0	0	0	0	0	0	0	0	0	0	0	0	0	0	0	0	0	0	0	0	0	0	0	0.000	0.000	0.000	0.000	0.000	0.000
18	1	1	BCCP-Myc5	n/a	6665	22646	400	2314	2302	506	2570	2568	787	1	0	0	0	0	0	0	0	0	0	0	0	0	0	0	0	0	0	0	0	0	0	0	0	0	0	0	0	0	0	0.000	0.000	0.000	0.000	0.000	0.000
18	2	1	BCCP-Myc5	n/a	7275	22646	400	2314	2416	630	2314	2369	639	19	5	0	0	0	0	0	0	0	0	0	0	0	0	0	0	0	0	0	0	0	0	0	0	0	0	0	0	0	0	0.000	0.000	0.000	0.000	0.000	0.000
18	3	1	empty	empty	7885	22646	400	2056	2028	614	2056	2157	608	15	4	0	0	0	0	0	0	0	0	0	0	0	0	0	0	0	0	0	0	0	0	0	0	0	0	0	0	0	0	0.000	0.000	0.000	0.000	0.000	0.000
18	4	1	empty	empty	8494	22646	400	2314	2266	535	2314	2312	601	11	1	0	0	0	0	0	0	0	0	0	0	0	0	0	0	0	0	0	0	0	0	0	0	0	0	0	0	0	0	0.000	0.000	0.000	0.000	0.000	0.000
18	5	1	empty	empty	9104	22646	400	2314	2150	588	2314	2393	645	8	0	0	0	0	0	0	0	0	0	0	0	0	0	0	0	0	0	0	0	0	0	0	0	0	0	0	0	0	0	0.000	0.000	0.000	0.000	0.000	0.000
18	6	1	empty	empty	9714	22646	400	2056	2175	533	2314	2221	631	8	1	0	0	0	0	0	0	0	0	0	0	0	0	0	0	0	0	0	0	0	0	0	0	0	0	0	0	0	0	0.000	0.000	0.000	0.000	0.000	0.000
18	1	2	FYN oncogene related to SRC; FGR; YES; transcript variant 3	P000031	6665	23353	400	2056	2214	643	2314	2413	605	13	2	0	0	0	0	0	0	0	0	0	0	0	0	0	0	0	0	0	0	0	0	0	0	0	0	0	0	0	0	0.000	0.000	0.000	0.000	0.000	0.000
18	2	2	FYN oncogene related to SRC; FGR; YES; transcript variant 3	P000031	7275	23353	400	2314	2359	596	2314	2330	631	15	4	0	0	0	0	0	0	0	0	0	0	0	0	0	0	0	0	0	0	0	0	0	0	0	0	0	0	0	0	0.000	0.000	0.000	0.000	0.000	0.000
18	3	2	FYN oncogene related to SRC; FGR; YES; transcript variant 3	P000031	7885	23353	400	2056	2157	577	2314	2220	588	10	1	0	0	0	0	0	0	0	0	0	0	0	0	0	0	0	0	0	0	0	0	0	0	0	0	0	0	0	0	0.000	0.000	0.000	0.000	0.000	0.000
18	4	2	FYN oncogene related to SRC; FGR; YES; transcript variant 3	P000031	8494	23353	400	2314	2302	649	2056	2198	581	26	8	0	0	0	0	0	0	0	0	0	0	0	0	0	0	0	0	0	0	0	0	0	0	0	0	0	0	0	0	0.000	0.000	0.000	0.000	0.000	0.000
18	5	2	peroxisome proliferative activated receptor; gamma; transcript variant 3	P000133	9104	23353	400	2570	2452	575	2314	2379	650	17	2	0	0	0	0	0	0	0	0	0	0	0	0	0	0	0	0	0	0	0	0	0	0	0	0	0	0	0	0	0.000	0.000	0.000	0.000	0.000	0.000
18	6	2	peroxisome proliferative activated receptor; gamma; transcript variant 3	P000133	9714	23353	400	2570	2652	587	2570	2473	600	17	3	0	0	0	0	0	0	0	0	0	0	0	0	0	0	0	0	0	0	0	0	0	0	0	0	0	0	0	0	0.000	0.000	0.000	0.000	0.000	0.000
18	1	3	peroxisome proliferative activated receptor; gamma; transcript variant 3	P000133	6665	24060	400	2570	2477	644	2056	2199	616	35	12	0	0	0	0	0	0	0	0	0	0	0	0	0	0	0	0	0	0	0	0	0	0	0	0	0	0	0	0	0.000	0.000	0.000	0.000	0.000	0.000
18	2	3	peroxisome proliferative activated receptor; gamma; transcript variant 3	P000133	7275	24060	400	2314	2303	593	2314	2279	595	14	3	0	0	0	0	0	0	0	0	0	0	0	0	0	0	0	0	0	0	0	0	0	0	0	0	0	0	0	0	0.000	0.000	0.000	0.000	0.000	0.000
18	3	3	eukaryotic translation elongation factor 1 alpha 1	P000316	7885	24060	400	2056	2128	550	2314	2211	685	6	0	0	0	0	0	0	0	0	0	0	0	0	0	0	0	0	0	0	0	0	0	0	0	0	0	0	0	0	0	0.000	0.000	0.000	0.000	0.000	0.000
18	4	3	eukaryotic translation elongation factor 1 alpha 1	P000316	8494	24060	400	2314	2263	623	2314	2243	607	14	3	0	0	0	0	0	0	0	0	0	0	0	0	0	0	0	0	0	0	0	0	0	0	0	0	0	0	0	0	0.000	0.000	0.000	0.000	0.000	0.000
18	5	3	eukaryotic translation elongation factor 1 alpha 1	P000316	9104	24060	400	2314	2421	695	2442	2525	696	12	4	0	0	0	0	0	0	0	0	0	0	0	0	0	0	0	0	0	0	0	0	0	0	0	0	0	0	0	0	0.000	0.000	0.000	0.000	0.000	0.000
18	6	3	eukaryotic translation elongation factor 1 alpha 1	P000316	9714	24060	400	2314	2293	598	2314	2562	824	7	0	0	0	0	0	0	0	0	0	0	0	0	0	0	0	0	0	0	0	0	0	0	0	0	0	0	0	0	0	0.000	0.000	0.000	0.000	0.000	0.000
18	1	4	enolase 1; (alpha)	P000421	6665	24767	400	2314	2243	529	2314	2293	567	9	1	0	0	0	0	0	0	0	0	0	0	0	0	0	0	0	0	0	0	0	0	0	0	0	0	0	0	0	0	0.000	0.000	0.000	0.000	0.000	0.000
18	2	4	enolase 1; (alpha)	P000421	7275	24767	400	2314	2430	606	2314	2445	588	19	4	0	0	0	0	0	0	0	0	0	0	0	0	0	0	0	0	0	0	0	0	0	0	0	0	0	0	0	0	0.000	0.000	0.000	0.000	0.000	0.000
18	3	4	enolase 1; (alpha)	P000421	7885	24767	400	2056	2163	599	2314	2216	659	10	1	0	0	0	0	0	0	0	0	0	0	0	0	0	0	0	0	0	0	0	0	0	0	0	0	0	0	0	0	0.000	0.000	0.000	0.000	0.000	0.000
18	4	4	enolase 1; (alpha)	P000421	8494	24767	400	2314	2315	599	2314	2308	653	15	2	0	0	0	0	0	0	0	0	0	0	0	0	0	0	0	0	0	0	0	0	0	0	0	0	0	0	0	0	0.000	0.000	0.000	0.000	0.000	0.000
18	5	4	HUS1 checkpoint homolog (S. pombe)	P000516	9104	24767	400	2056	2169	618	2314	2458	640	10	2	0	0	0	0	0	0	0	0	0	0	0	0	0	0	0	0	0	0	0	0	0	0	0	0	0	0	0	0	0.000	0.000	0.000	0.000	0.000	0.000
18	6	4	HUS1 checkpoint homolog (S. pombe)	P000516	9714	24767	400	2056	2114	612	2314	2273	586	8	2	0	0	0	0	0	0	0	0	0	0	0	0	0	0	0	0	0	0	0	0	0	0	0	0	0	0	0	0	0.000	0.000	0.000	0.000	0.000	0.000
18	1	5	HUS1 checkpoint homolog (S. pombe)	P000516	6665	25474	400	2314	2332	595	2314	2200	666	13	1	0	0	0	0	0	0	0	0	0	0	0	0	0	0	0	0	0	0	0	0	0	0	0	0	0	0	0	0	0.000	0.000	0.000	0.000	0.000	0.000
18	2	5	HUS1 checkpoint homolog (S. pombe)	P000516	7275	25474	400	2314	2325	610	2314	2283	588	15	4	0	0	0	0	0	0	0	0	0	0	0	0	0	0	0	0	0	0	0	0	0	0	0	0	0	0	0	0	0.000	0.000	0.000	0.000	0.000	0.000
18	3	5	G protein-coupled receptor kinase 6	P001112	7885	25474	400	2570	2631	663	2314	2373	569	29	11	0	0	0	0	0	0	0	0	0	0	0	0	0	0	0	0	0	0	0	0	0	0	0	0	0	0	0	0	0.000	0.000	0.000	0.000	0.000	0.000
18	4	5	G protein-coupled receptor kinase 6	P001112	8494	25474	400	2314	2391	525	2314	2428	631	14	1	0	0	0	0	0	0	0	0	0	0	0	0	0	0	0	0	0	0	0	0	0	0	0	0	0	0	0	0	0.000	0.000	0.000	0.000	0.000	0.000
18	5	5	G protein-coupled receptor kinase 6	P001112	9104	25474	400	2570	2469	608	2314	2461	602	20	6	0	0	0	0	0	0	0	0	0	0	0	0	0	0	0	0	0	0	0	0	0	0	0	0	0	0	0	0	0.000	0.000	0.000	0.000	0.000	0.000
18	6	5	G protein-coupled receptor kinase 6	P001112	9714	25474	400	2056	2249	609	2056	2145	569	22	6	0	0	0	0	0	0	0	0	0	0	0	0	0	0	0	0	0	0	0	0	0	0	0	0	0	0	0	0	0.000	0.000	0.000	0.000	0.000	0.000
19	1	1	Phosphopeptide5	empty	10274	22448	400	2314	2304	529	2056	2162	627	23	4	0	0	0	0	0	0	0	0	0	0	0	0	0	0	0	0	0	0	0	0	0	0	0	0	0	0	0	0	0.000	0.000	0.000	0.000	0.000	0.000
19	2	1	Phosphopeptide5	empty	10884	22448	400	2314	2276	616	2056	2174	684	22	3	0	0	0	0	0	0	0	0	0	0	0	0	0	0	0	0	0	0	0	0	0	0	0	0	0	0	0	0	0.000	0.000	0.000	0.000	0.000	0.000
19	3	1	empty	empty	11494	22448	400	2056	2141	583	2056	2178	612	16	4	0	0	0	0	0	0	0	0	0	0	0	0	0	0	0	0	0	0	0	0	0	0	0	0	0	0	0	0	0.000	0.000	0.000	0.000	0.000	0.000
19	4	1	empty	empty	12103	22448	400	2314	2340	568	2314	2243	664	12	1	0	0	0	0	0	0	0	0	0	0	0	0	0	0	0	0	0	0	0	0	0	0	0	0	0	0	0	0	0.000	0.000	0.000	0.000	0.000	0.000
19	5	1	empty	empty	12713	22448	400	2056	2172	524	2314	2384	587	8	1	0	0	0	0	0	0	0	0	0	0	0	0	0	0	0	0	0	0	0	0	0	0	0	0	0	0	0	0	0.000	0.000	0.000	0.000	0.000	0.000
19	6	1	empty	empty	13323	22448	400	2314	2349	577	2314	2199	581	16	3	0	0	0	0	0	0	0	0	0	0	0	0	0	0	0	0	0	0	0	0	0	0	0	0	0	0	0	0	0.000	0.000	0.000	0.000	0.000	0.000
19	1	2	BMX non-receptor tyrosine kinase	P000012	10274	23155	400	3598	3544	648	2828	2761	637	54	26	0	0	0	0	0	0	0	0	0	0	0	0	0	0	0	0	0	0	0	0	0	0	0	0	0	0	0	0	0.000	0.000	0.000	0.000	0.000	0.000
19	2	2	BMX non-receptor tyrosine kinase	P000012	10884	23155	400	3856	3795	575	2828	2721	661	74	20	0	0	0	0	0	0	0	0	0	0	0	0	0	0	0	0	0	0	0	0	0	0	0	0	0	0	0	0	0.000	0.000	0.000	0.000	0.000	0.000
19	3	2	BMX non-receptor tyrosine kinase	P000012	11494	23155	400	3342	3345	665	2828	2733	515	42	16	0	0	0	0	0	0	0	0	0	0	0	0	0	0	0	0	0	0	0	0	0	0	0	0	0	0	0	0	0.000	0.000	0.000	0.000	0.000	0.000
19	4	2	BMX non-receptor tyrosine kinase	P000012	12103	23155	400	3856	3766	691	2828	2802	631	65	36	0	0	0	0	0	0	0	0	0	0	0	0	0	0	0	0	0	0	0	0	0	0	0	0	0	0	0	0	0.000	0.000	0.000	0.000	0.000	0.000
19	5	2	mitogen-activated protein kinase 1; transcript variant 2	P000094	12713	23155	400	4884	4797	780	3084	3126	720	91	63	0	0	0	0	0	0	0	0	0	0	0	0	0	0	0	0	0	0	0	0	0	0	0	0	0	0	0	0	0.000	0.000	0.000	0.000	0.000	0.000
19	6	2	mitogen-activated protein kinase 1; transcript variant 2	P000094	13323	23155	400	4626	4511	721	2828	2956	638	91	76	0	0	0	0	0	0	0	0	0	0	0	0	0	0	0	0	0	0	0	0	0	0	0	0	0	0	0	0	0.000	0.000	0.000	0.000	0.000	0.000
19	1	3	mitogen-activated protein kinase 1; transcript variant 2	P000094	10274	23862	400	5398	5367	748	3084	3121	683	100	88	0	0	0	0	0	0	0	0	0	0	0	0	0	0	0	0	0	0	0	0	0	0	0	0	0	0	0	0	0.000	0.000	0.000	0.000	0.000	0.000
19	2	3	mitogen-activated protein kinase 1; transcript variant 2	P000094	10884	23862	400	5140	5017	771	3084	3012	662	95	75	0	0	0	0	0	0	0	0	0	0	0	0	0	0	0	0	0	0	0	0	0	0	0	0	0	0	0	0	0.000	0.000	0.000	0.000	0.000	0.000
19	3	3	dishevelled; dsh homolog 2 (Drosophila)	P000301	11494	23862	400	2314	2417	605	2314	2387	601	17	5	0	0	0	0	0	0	0	0	0	0	0	0	0	0	0	0	0	0	0	0	0	0	0	0	0	0	0	0	0.000	0.000	0.000	0.000	0.000	0.000
19	4	3	dishevelled; dsh homolog 2 (Drosophila)	P000301	12103	23862	400	2570	2585	556	2570	2535	668	14	1	0	0	0	0	0	0	0	0	0	0	0	0	0	0	0	0	0	0	0	0	0	0	0	0	0	0	0	0	0.000	0.000	0.000	0.000	0.000	0.000
19	5	3	dishevelled; dsh homolog 2 (Drosophila)	P000301	12713	23862	400	2570	2484	628	2570	2513	609	12	3	0	0	0	0	0	0	0	0	0	0	0	0	0	0	0	0	0	0	0	0	0	0	0	0	0	0	0	0	0.000	0.000	0.000	0.000	0.000	0.000
19	6	3	dishevelled; dsh homolog 2 (Drosophila)	P000301	13323	23862	400	2570	2643	556	2570	2654	699	15	1	0	0	0	0	0	0	0	0	0	0	0	0	0	0	0	0	0	0	0	0	0	0	0	0	0	0	0	0	0.000	0.000	0.000	0.000	0.000	0.000
19	1	4	beta-transducin repeat containing; transcript variant 1	P000389	10274	24569	400	2314	2237	613	2314	2348	567	12	2	0	0	0	0	0	0	0	0	0	0	0	0	0	0	0	0	0	0	0	0	0	0	0	0	0	0	0	0	0.000	0.000	0.000	0.000	0.000	0.000
19	2	4	beta-transducin repeat containing; transcript variant 1	P000389	10884	24569	400	2570	2481	625	2570	2536	676	11	1	0	0	0	0	0	0	0	0	0	0	0	0	0	0	0	0	0	0	0	0	0	0	0	0	0	0	0	0	0.000	0.000	0.000	0.000	0.000	0.000
19	3	4	beta-transducin repeat containing; transcript variant 1	P000389	11494	24569	400	2314	2161	586	2314	2307	679	9	0	0	0	0	0	0	0	0	0	0	0	0	0	0	0	0	0	0	0	0	0	0	0	0	0	0	0	0	0	0.000	0.000	0.000	0.000	0.000	0.000
19	4	4	beta-transducin repeat containing; transcript variant 1	P000389	12103	24569	400	2570	2529	584	2314	2295	626	23	5	0	0	0	0	0	0	0	0	0	0	0	0	0	0	0	0	0	0	0	0	0	0	0	0	0	0	0	0	0.000	0.000	0.000	0.000	0.000	0.000
19	5	4	cell division cycle 25A	P000493	12713	24569	400	2570	2535	643	2056	2156	633	39	15	0	0	0	0	0	0	0	0	0	0	0	0	0	0	0	0	0	0	0	0	0	0	0	0	0	0	0	0	0.000	0.000	0.000	0.000	0.000	0.000
19	6	4	cell division cycle 25A	P000493	13323	24569	400	2570	2475	682	2570	2552	666	15	1	0	0	0	0	0	0	0	0	0	0	0	0	0	0	0	0	0	0	0	0	0	0	0	0	0	0	0	0	0.000	0.000	0.000	0.000	0.000	0.000
19	1	5	cell division cycle 25A	P000493	10274	25276	400	2056	2121	664	2314	2449	600	10	3	0	0	0	0	0	0	0	0	0	0	0	0	0	0	0	0	0	0	0	0	0	0	0	0	0	0	0	0	0.000	0.000	0.000	0.000	0.000	0.000
19	2	5	cell division cycle 25A	P000493	10884	25276	400	2570	2500	591	2314	2314	586	21	7	0	0	0	0	0	0	0	0	0	0	0	0	0	0	0	0	0	0	0	0	0	0	0	0	0	0	0	0	0.000	0.000	0.000	0.000	0.000	0.000
19	3	5	vascular endothelial growth factor B	P000805	11494	25276	400	2314	2325	589	2056	2132	652	25	4	0	0	0	0	0	0	0	0	0	0	0	0	0	0	0	0	0	0	0	0	0	0	0	0	0	0	0	0	0.000	0.000	0.000	0.000	0.000	0.000
19	4	5	vascular endothelial growth factor B	P000805	12103	25276	400	2570	2625	685	2056	2176	573	43	20	0	0	0	0	0	0	0	0	0	0	0	0	0	0	0	0	0	0	0	0	0	0	0	0	0	0	0	0	0.000	0.000	0.000	0.000	0.000	0.000
19	5	5	vascular endothelial growth factor B	P000805	12713	25276	400	2314	2264	618	2056	2045	617	22	8	0	0	0	0	0	0	0	0	0	0	0	0	0	0	0	0	0	0	0	0	0	0	0	0	0	0	0	0	0.000	0.000	0.000	0.000	0.000	0.000
19	6	5	vascular endothelial growth factor B	P000805	13323	25276	400	2314	2378	594	2314	2288	673	15	3	0	0	0	0	0	0	0	0	0	0	0	0	0	0	0	0	0	0	0	0	0	0	0	0	0	0	0	0	0.000	0.000	0.000	0.000	0.000	0.000
20	1	1	Cy5/Cy3 labeled biotin-BSA marker proteins	n/a	13859	22472	400	2314	2415	650	2314	2229	619	19	6	0	0	0	0	0	0	0	0	0	0	0	0	0	0	0	0	0	0	0	0	0	0	0	0	0	0	0	0	0.000	0.000	0.000	0.000	0.000	0.000
20	2	1	Cy5/Cy3 labeled biotin-BSA marker proteins	n/a	14469	22472	400	2056	2068	623	2314	2188	610	6	1	0	0	0	0	0	0	0	0	0	0	0	0	0	0	0	0	0	0	0	0	0	0	0	0	0	0	0	0	0.000	0.000	0.000	0.000	0.000	0.000
20	3	1	empty	empty	15079	22472	400	2314	2275	559	2056	2024	638	22	5	0	0	0	0	0	0	0	0	0	0	0	0	0	0	0	0	0	0	0	0	0	0	0	0	0	0	0	0	0.000	0.000	0.000	0.000	0.000	0.000
20	4	1	empty	empty	15688	22472	400	2314	2246	584	2314	2218	581	11	2	0	0	0	0	0	0	0	0	0	0	0	0	0	0	0	0	0	0	0	0	0	0	0	0	0	0	0	0	0.000	0.000	0.000	0.000	0.000	0.000
20	5	1	empty	empty	16298	22472	400	1800	1816	608	2314	2295	577	2	0	0	0	0	0	0	0	0	0	0	0	0	0	0	0	0	0	0	0	0	0	0	0	0	0	0	0	0	0	0.000	0.000	0.000	0.000	0.000	0.000
20	6	1	empty	empty	16908	22472	400	1800	1827	551	2314	2219	637	2	0	0	0	0	0	0	0	0	0	0	0	0	0	0	0	0	0	0	0	0	0	0	0	0	0	0	0	0	0	0.000	0.000	0.000	0.000	0.000	0.000
20	1	2	Buffer	n/a	13859	23179	400	2570	2495	594	2828	2745	692	4	0	0	0	0	0	0	0	0	0	0	0	0	0	0	0	0	0	0	0	0	0	0	0	0	0	0	0	0	0	0.000	0.000	0.000	0.000	0.000	0.000
20	2	2	Buffer	n/a	14469	23179	400	2314	2304	622	2570	2532	600	6	2	0	0	0	0	0	0	0	0	0	0	0	0	0	0	0	0	0	0	0	0	0	0	0	0	0	0	0	0	0.000	0.000	0.000	0.000	0.000	0.000
20	3	2	Buffer	n/a	15079	23179	400	2314	2268	684	2056	2114	615	25	8	0	0	0	0	0	0	0	0	0	0	0	0	0	0	0	0	0	0	0	0	0	0	0	0	0	0	0	0	0.000	0.000	0.000	0.000	0.000	0.000
20	4	2	Buffer	n/a	15688	23179	400	2314	2449	528	2314	2346	690	18	1	0	0	0	0	0	0	0	0	0	0	0	0	0	0	0	0	0	0	0	0	0	0	0	0	0	0	0	0	0.000	0.000	0.000	0.000	0.000	0.000
20	5	2	casein kinase 2; alpha prime polypeptide	P000078	16298	23179	400	4626	4659	817	2828	2905	644	92	70	0	0	0	0	0	0	0	0	0	0	0	0	0	0	0	0	0	0	0	0	0	0	0	0	0	0	0	0	0.000	0.000	0.000	0.000	0.000	0.000
20	6	2	casein kinase 2; alpha prime polypeptide	P000078	16908	23179	400	5398	5267	836	2570	2632	768	100	92	0	0	0	0	0	0	0	0	0	0	0	0	0	0	0	0	0	0	0	0	0	0	0	0	0	0	0	0	0.000	0.000	0.000	0.000	0.000	0.000
20	1	3	casein kinase 2; alpha prime polypeptide	P000078	13859	23886	400	4884	4863	688	2828	2938	647	98	82	0	0	0	0	0	0	0	0	0	0	0	0	0	0	0	0	0	0	0	0	0	0	0	0	0	0	0	0	0.000	0.000	0.000	0.000	0.000	0.000
20	2	3	casein kinase 2; alpha prime polypeptide	P000078	14469	23886	400	4626	4694	618	2828	2995	640	98	88	0	0	0	0	0	0	0	0	0	0	0	0	0	0	0	0	0	0	0	0	0	0	0	0	0	0	0	0	0.000	0.000	0.000	0.000	0.000	0.000
20	3	3	histone 1; H4i	P000257	15079	23886	400	2314	2383	569	2570	2580	629	8	1	0	0	0	0	0	0	0	0	0	0	0	0	0	0	0	0	0	0	0	0	0	0	0	0	0	0	0	0	0.000	0.000	0.000	0.000	0.000	0.000
20	4	3	histone 1; H4i	P000257	15688	23886	400	2056	2110	559	2314	2324	616	6	1	0	0	0	0	0	0	0	0	0	0	0	0	0	0	0	0	0	0	0	0	0	0	0	0	0	0	0	0	0.000	0.000	0.000	0.000	0.000	0.000
20	5	3	histone 1; H4i	P000257	16298	23886	400	2314	2346	585	2314	2317	631	16	4	0	0	0	0	0	0	0	0	0	0	0	0	0	0	0	0	0	0	0	0	0	0	0	0	0	0	0	0	0.000	0.000	0.000	0.000	0.000	0.000
20	6	3	histone 1; H4i	P000257	16908	23886	400	2056	2095	666	2056	2151	606	18	5	0	0	0	0	0	0	0	0	0	0	0	0	0	0	0	0	0	0	0	0	0	0	0	0	0	0	0	0	0.000	0.000	0.000	0.000	0.000	0.000
20	1	4	mitogen-activated protein kinase 6	P000359	13859	24593	400	3084	3163	780	2828	2785	625	29	15	0	0	0	0	0	0	0	0	0	0	0	0	0	0	0	0	0	0	0	0	0	0	0	0	0	0	0	0	0.000	0.000	0.000	0.000	0.000	0.000
20	2	4	mitogen-activated protein kinase 6	P000359	14469	24593	400	2314	2381	671	2570	2492	643	11	2	0	0	0	0	0	0	0	0	0	0	0	0	0	0	0	0	0	0	0	0	0	0	0	0	0	0	0	0	0.000	0.000	0.000	0.000	0.000	0.000
20	3	4	mitogen-activated protein kinase 6	P000359	15079	24593	400	2056	2067	600	2314	2346	621	8	1	0	0	0	0	0	0	0	0	0	0	0	0	0	0	0	0	0	0	0	0	0	0	0	0	0	0	0	0	0.000	0.000	0.000	0.000	0.000	0.000
20	4	4	mitogen-activated protein kinase 6	P000359	15688	24593	400	2570	2504	594	2056	2167	647	38	5	0	0	0	0	0	0	0	0	0	0	0	0	0	0	0	0	0	0	0	0	0	0	0	0	0	0	0	0	0.000	0.000	0.000	0.000	0.000	0.000
20	5	4	cyclin-dependent kinase inhibitor 2D (p19; inhibits CDK4)	P000470	16298	24593	400	2570	2453	511	2314	2289	635	16	3	0	0	0	0	0	0	0	0	0	0	0	0	0	0	0	0	0	0	0	0	0	0	0	0	0	0	0	0	0.000	0.000	0.000	0.000	0.000	0.000
20	6	4	cyclin-dependent kinase inhibitor 2D (p19; inhibits CDK4)	P000470	16908	24593	400	2056	2058	542	2314	2332	661	5	0	0	0	0	0	0	0	0	0	0	0	0	0	0	0	0	0	0	0	0	0	0	0	0	0	0	0	0	0	0.000	0.000	0.000	0.000	0.000	0.000
20	1	5	cyclin-dependent kinase inhibitor 2D (p19; inhibits CDK4)	P000470	13859	25300	400	2570	2509	649	2570	2694	695	16	1	0	0	0	0	0	0	0	0	0	0	0	0	0	0	0	0	0	0	0	0	0	0	0	0	0	0	0	0	0.000	0.000	0.000	0.000	0.000	0.000
20	2	5	cyclin-dependent kinase inhibitor 2D (p19; inhibits CDK4)	P000470	14469	25300	400	2314	2214	549	2314	2348	646	9	0	0	0	0	0	0	0	0	0	0	0	0	0	0	0	0	0	0	0	0	0	0	0	0	0	0	0	0	0	0.000	0.000	0.000	0.000	0.000	0.000
20	3	5	guanine nucleotide binding protein (G protein); gamma 2	P000571	15079	25300	400	2314	2314	606	2056	2140	590	27	8	0	0	0	0	0	0	0	0	0	0	0	0	0	0	0	0	0	0	0	0	0	0	0	0	0	0	0	0	0.000	0.000	0.000	0.000	0.000	0.000
20	4	5	guanine nucleotide binding protein (G protein); gamma 2	P000571	15688	25300	400	2314	2216	558	2314	2179	617	9	1	0	0	0	0	0	0	0	0	0	0	0	0	0	0	0	0	0	0	0	0	0	0	0	0	0	0	0	0	0.000	0.000	0.000	0.000	0.000	0.000
20	5	5	guanine nucleotide binding protein (G protein); gamma 2	P000571	16298	25300	400	2056	2130	604	2056	1940	611	18	4	0	0	0	0	0	0	0	0	0	0	0	0	0	0	0	0	0	0	0	0	0	0	0	0	0	0	0	0	0.000	0.000	0.000	0.000	0.000	0.000
20	6	5	guanine nucleotide binding protein (G protein); gamma 2	P000571	16908	25300	400	1800	1937	613	2056	2042	585	11	3	0	0	0	0	0	0	0	0	0	0	0	0	0	0	0	0	0	0	0	0	0	0	0	0	0	0	0	0	0.000	0.000	0.000	0.000	0.000	0.000
21	1	1	Cy5/Cy3 labeled biotin-BSA marker proteins	n/a	3008	26081	400	2056	1960	596	2314	2331	791	2	0	0	0	0	0	0	0	0	0	0	0	0	0	0	0	0	0	0	0	0	0	0	0	0	0	0	0	0	0	0.000	0.000	0.000	0.000	0.000	0.000
21	2	1	Cy5/Cy3 labeled biotin-BSA marker proteins	n/a	3618	26081	400	2314	2342	635	2570	2604	741	9	0	0	0	0	0	0	0	0	0	0	0	0	0	0	0	0	0	0	0	0	0	0	0	0	0	0	0	0	0	0.000	0.000	0.000	0.000	0.000	0.000
21	3	1	empty	empty	4228	26081	400	2314	2245	625	2570	2712	873	4	0	0	0	0	0	0	0	0	0	0	0	0	0	0	0	0	0	0	0	0	0	0	0	0	0	0	0	0	0	0.000	0.000	0.000	0.000	0.000	0.000
21	4	1	empty	empty	4837	26081	400	2314	2191	571	2570	2648	847	1	0	0	0	0	0	0	0	0	0	0	0	0	0	0	0	0	0	0	0	0	0	0	0	0	0	0	0	0	0	0.000	0.000	0.000	0.000	0.000	0.000
21	5	1	empty	empty	5447	26081	400	2056	2143	656	2314	2351	534	11	3	0	0	0	0	0	0	0	0	0	0	0	0	0	0	0	0	0	0	0	0	0	0	0	0	0	0	0	0	0.000	0.000	0.000	0.000	0.000	0.000
21	6	1	empty	empty	6057	26081	400	2314	2308	617	2314	2353	619	14	3	0	0	0	0	0	0	0	0	0	0	0	0	0	0	0	0	0	0	0	0	0	0	0	0	0	0	0	0	0.000	0.000	0.000	0.000	0.000	0.000
21	1	2	casein kinase 1; gamma 2	P000053	3008	26788	400	8482	8645	1111	3342	3363	878	100	100	0	0	0	0	0	0	0	0	0	0	0	0	0	0	0	0	0	0	0	0	0	0	0	0	0	0	0	0	0.000	0.000	0.000	0.000	0.000	0.000
21	2	2	casein kinase 1; gamma 2	P000053	3618	26788	400	9510	9407	1193	3598	3725	944	100	100	0	0	0	0	0	0	0	0	0	0	0	0	0	0	0	0	0	0	0	0	0	0	0	0	0	0	0	0	0.000	0.000	0.000	0.000	0.000	0.000
21	3	2	casein kinase 1; gamma 2	P000053	4228	26788	400	10280	10251	1270	3856	4061	895	100	100	0	0	0	0	0	0	0	0	0	0	0	0	0	0	0	0	0	0	0	0	0	0	0	0	0	0	0	0	0.000	0.000	0.000	0.000	0.000	0.000
21	4	2	casein kinase 1; gamma 2	P000053	4837	26788	400	9766	9663	1359	3856	3849	882	100	100	0	0	0	0	0	0	0	0	0	0	0	0	0	0	0	0	0	0	0	0	0	0	0	0	0	0	0	0	0.000	0.000	0.000	0.000	0.000	0.000
21	5	2	signal transducer and activator of transcription 4	P000184	5447	26788	400	2828	2907	561	2570	2658	682	30	2	0	0	0	0	0	0	0	0	0	0	0	0	0	0	0	0	0	0	0	0	0	0	0	0	0	0	0	0	0.000	0.000	0.000	0.000	0.000	0.000
21	6	2	signal transducer and activator of transcription 4	P000184	6057	26788	400	2570	2625	572	2314	2303	578	27	8	0	0	0	0	0	0	0	0	0	0	0	0	0	0	0	0	0	0	0	0	0	0	0	0	0	0	0	0	0.000	0.000	0.000	0.000	0.000	0.000
21	1	3	signal transducer and activator of transcription 4	P000184	3008	27495	400	2314	2211	591	2314	2262	655	10	0	0	0	0	0	0	0	0	0	0	0	0	0	0	0	0	0	0	0	0	0	0	0	0	0	0	0	0	0	0.000	0.000	0.000	0.000	0.000	0.000
21	2	3	signal transducer and activator of transcription 4	P000184	3618	27495	400	3084	3171	835	2314	2255	604	61	33	0	0	0	0	0	0	0	0	0	0	0	0	0	0	0	0	0	0	0	0	0	0	0	0	0	0	0	0	0.000	0.000	0.000	0.000	0.000	0.000
21	3	3	signal transducing adaptor molecule (SH3 domain and ITAM motif) 1	P000340	4228	27495	400	2570	2523	601	2570	2556	695	13	1	0	0	0	0	0	0	0	0	0	0	0	0	0	0	0	0	0	0	0	0	0	0	0	0	0	0	0	0	0.000	0.000	0.000	0.000	0.000	0.000
21	4	3	signal transducing adaptor molecule (SH3 domain and ITAM motif) 1	P000340	4837	27495	400	2570	2625	615	2570	2559	648	18	1	0	0	0	0	0	0	0	0	0	0	0	0	0	0	0	0	0	0	0	0	0	0	0	0	0	0	0	0	0.000	0.000	0.000	0.000	0.000	0.000
21	5	3	signal transducing adaptor molecule (SH3 domain and ITAM motif) 1	P000340	5447	27495	400	2570	2537	726	2570	2535	594	17	6	0	0	0	0	0	0	0	0	0	0	0	0	0	0	0	0	0	0	0	0	0	0	0	0	0	0	0	0	0.000	0.000	0.000	0.000	0.000	0.000
21	6	3	signal transducing adaptor molecule (SH3 domain and ITAM motif) 1	P000340	6057	27495	400	2570	2597	581	2314	2282	607	25	6	0	0	0	0	0	0	0	0	0	0	0	0	0	0	0	0	0	0	0	0	0	0	0	0	0	0	0	0	0.000	0.000	0.000	0.000	0.000	0.000
21	1	4	inhibitor of DNA binding 1; dominant negative helix-loop-helix protein	P000441	3008	28202	400	2056	2071	547	2056	2028	576	11	1	0	0	0	0	0	0	0	0	0	0	0	0	0	0	0	0	0	0	0	0	0	0	0	0	0	0	0	0	0.000	0.000	0.000	0.000	0.000	0.000
21	2	4	inhibitor of DNA binding 1; dominant negative helix-loop-helix protein	P000441	3618	28202	400	2314	2299	638	2056	2182	615	27	6	0	0	0	0	0	0	0	0	0	0	0	0	0	0	0	0	0	0	0	0	0	0	0	0	0	0	0	0	0.000	0.000	0.000	0.000	0.000	0.000
21	3	4	inhibitor of DNA binding 1; dominant negative helix-loop-helix protein	P000441	4228	28202	400	2570	2464	580	2056	2126	632	33	11	0	0	0	0	0	0	0	0	0	0	0	0	0	0	0	0	0	0	0	0	0	0	0	0	0	0	0	0	0.000	0.000	0.000	0.000	0.000	0.000
21	4	4	inhibitor of DNA binding 1; dominant negative helix-loop-helix protein	P000441	4837	28202	400	2314	2309	601	2570	2491	581	6	2	0	0	0	0	0	0	0	0	0	0	0	0	0	0	0	0	0	0	0	0	0	0	0	0	0	0	0	0	0.000	0.000	0.000	0.000	0.000	0.000
21	5	4	fibroblast growth factor 13; transcript variant 1A	P000550	5447	28202	400	2570	2502	584	2314	2292	650	22	2	0	0	0	0	0	0	0	0	0	0	0	0	0	0	0	0	0	0	0	0	0	0	0	0	0	0	0	0	0.000	0.000	0.000	0.000	0.000	0.000
21	6	4	fibroblast growth factor 13; transcript variant 1A	P000550	6057	28202	400	2314	2263	577	2056	2102	616	22	5	0	0	0	0	0	0	0	0	0	0	0	0	0	0	0	0	0	0	0	0	0	0	0	0	0	0	0	0	0.000	0.000	0.000	0.000	0.000	0.000
21	1	5	fibroblast growth factor 13; transcript variant 1A	P000550	3008	28909	400	2056	2152	550	1800	1827	534	31	6	0	0	0	0	0	0	0	0	0	0	0	0	0	0	0	0	0	0	0	0	0	0	0	0	0	0	0	0	0.000	0.000	0.000	0.000	0.000	0.000
21	2	5	fibroblast growth factor 13; transcript variant 1A	P000550	3618	28909	400	2314	2416	540	2056	2053	602	30	8	0	0	0	0	0	0	0	0	0	0	0	0	0	0	0	0	0	0	0	0	0	0	0	0	0	0	0	0	0.000	0.000	0.000	0.000	0.000	0.000
21	3	5	Buffer	n/a	4228	28909	400	2314	2173	625	2314	2213	623	10	1	0	0	0	0	0	0	0	0	0	0	0	0	0	0	0	0	0	0	0	0	0	0	0	0	0	0	0	0	0.000	0.000	0.000	0.000	0.000	0.000
21	4	5	Buffer	n/a	4837	28909	400	2314	2323	628	2314	2250	571	15	5	0	0	0	0	0	0	0	0	0	0	0	0	0	0	0	0	0	0	0	0	0	0	0	0	0	0	0	0	0.000	0.000	0.000	0.000	0.000	0.000
21	5	5	Buffer	n/a	5447	28909	400	2314	2290	614	2314	2259	676	14	0	0	0	0	0	0	0	0	0	0	0	0	0	0	0	0	0	0	0	0	0	0	0	0	0	0	0	0	0	0.000	0.000	0.000	0.000	0.000	0.000
21	6	5	Buffer	n/a	6057	28909	400	2570	2653	550	2314	2318	559	30	6	0	0	0	0	0	0	0	0	0	0	0	0	0	0	0	0	0	0	0	0	0	0	0	0	0	0	0	0	0.000	0.000	0.000	0.000	0.000	0.000
22	1	1	BCCP-Myc6	n/a	6591	26155	400	1800	1954	561	2056	2145	574	9	2	0	0	0	0	0	0	0	0	0	0	0	0	0	0	0	0	0	0	0	0	0	0	0	0	0	0	0	0	0.000	0.000	0.000	0.000	0.000	0.000
22	2	1	BCCP-Myc6	n/a	7201	26155	400	2314	2351	634	2314	2360	576	15	5	0	0	0	0	0	0	0	0	0	0	0	0	0	0	0	0	0	0	0	0	0	0	0	0	0	0	0	0	0.000	0.000	0.000	0.000	0.000	0.000
22	3	1	empty	empty	7811	26155	400	2056	2131	674	2314	2325	616	11	2	0	0	0	0	0	0	0	0	0	0	0	0	0	0	0	0	0	0	0	0	0	0	0	0	0	0	0	0	0.000	0.000	0.000	0.000	0.000	0.000
22	4	1	empty	empty	8420	26155	400	1800	1972	634	2056	2056	654	13	2	0	0	0	0	0	0	0	0	0	0	0	0	0	0	0	0	0	0	0	0	0	0	0	0	0	0	0	0	0.000	0.000	0.000	0.000	0.000	0.000
22	5	1	empty	empty	9030	26155	400	2314	2286	591	2314	2397	528	13	1	0	0	0	0	0	0	0	0	0	0	0	0	0	0	0	0	0	0	0	0	0	0	0	0	0	0	0	0	0.000	0.000	0.000	0.000	0.000	0.000
22	6	1	empty	empty	9640	26155	400	2056	2129	598	2314	2354	607	7	2	0	0	0	0	0	0	0	0	0	0	0	0	0	0	0	0	0	0	0	0	0	0	0	0	0	0	0	0	0.000	0.000	0.000	0.000	0.000	0.000
22	1	2	TEK tyrosine kinase; endothelial (venous malformations; multiple cutaneous and mucosal)	P000032	6591	26862	400	2056	2125	574	2314	2252	536	8	1	0	0	0	0	0	0	0	0	0	0	0	0	0	0	0	0	0	0	0	0	0	0	0	0	0	0	0	0	0.000	0.000	0.000	0.000	0.000	0.000
22	2	2	TEK tyrosine kinase; endothelial (venous malformations; multiple cutaneous and mucosal)	P000032	7201	26862	400	2314	2403	571	2314	2238	579	18	3	0	0	0	0	0	0	0	0	0	0	0	0	0	0	0	0	0	0	0	0	0	0	0	0	0	0	0	0	0.000	0.000	0.000	0.000	0.000	0.000
22	3	2	TEK tyrosine kinase; endothelial (venous malformations; multiple cutaneous and mucosal)	P000032	7811	26862	400	2314	2315	672	2314	2290	574	18	4	0	0	0	0	0	0	0	0	0	0	0	0	0	0	0	0	0	0	0	0	0	0	0	0	0	0	0	0	0.000	0.000	0.000	0.000	0.000	0.000
22	4	2	TEK tyrosine kinase; endothelial (venous malformations; multiple cutaneous and mucosal)	P000032	8420	26862	400	2314	2286	547	2314	2162	616	11	1	0	0	0	0	0	0	0	0	0	0	0	0	0	0	0	0	0	0	0	0	0	0	0	0	0	0	0	0	0.000	0.000	0.000	0.000	0.000	0.000
22	5	2	golgi autoantigen; golgin subfamily a; 5	P000138	9030	26862	400	3084	2969	747	2570	2492	693	40	8	0	0	0	0	0	0	0	0	0	0	0	0	0	0	0	0	0	0	0	0	0	0	0	0	0	0	0	0	0.000	0.000	0.000	0.000	0.000	0.000
22	6	2	golgi autoantigen; golgin subfamily a; 5	P000138	9640	26862	400	3342	3263	661	2570	2556	639	52	24	0	0	0	0	0	0	0	0	0	0	0	0	0	0	0	0	0	0	0	0	0	0	0	0	0	0	0	0	0.000	0.000	0.000	0.000	0.000	0.000
22	1	3	golgi autoantigen; golgin subfamily a; 5	P000138	6591	27569	400	2828	2834	720	2314	2257	619	44	19	0	0	0	0	0	0	0	0	0	0	0	0	0	0	0	0	0	0	0	0	0	0	0	0	0	0	0	0	0.000	0.000	0.000	0.000	0.000	0.000
22	2	3	golgi autoantigen; golgin subfamily a; 5	P000138	7201	27569	400	3342	3271	734	2570	2494	646	55	16	0	0	0	0	0	0	0	0	0	0	0	0	0	0	0	0	0	0	0	0	0	0	0	0	0	0	0	0	0.000	0.000	0.000	0.000	0.000	0.000
22	3	3	v-ets erythroblastosis virus E26 oncogene homolog 2 (avian)	P000318	7811	27569	400	2314	2431	628	2314	2223	596	21	4	0	0	0	0	0	0	0	0	0	0	0	0	0	0	0	0	0	0	0	0	0	0	0	0	0	0	0	0	0.000	0.000	0.000	0.000	0.000	0.000
22	4	3	v-ets erythroblastosis virus E26 oncogene homolog 2 (avian)	P000318	8420	27569	400	3342	3335	762	2314	2337	594	69	42	0	0	0	0	0	0	0	0	0	0	0	0	0	0	0	0	0	0	0	0	0	0	0	0	0	0	0	0	0.000	0.000	0.000	0.000	0.000	0.000
22	5	3	v-ets erythroblastosis virus E26 oncogene homolog 2 (avian)	P000318	9030	27569	400	2314	2443	645	2314	2318	654	20	3	0	0	0	0	0	0	0	0	0	0	0	0	0	0	0	0	0	0	0	0	0	0	0	0	0	0	0	0	0.000	0.000	0.000	0.000	0.000	0.000
22	6	3	v-ets erythroblastosis virus E26 oncogene homolog 2 (avian)	P000318	9640	27569	400	2570	2569	621	2570	2535	732	15	1	0	0	0	0	0	0	0	0	0	0	0	0	0	0	0	0	0	0	0	0	0	0	0	0	0	0	0	0	0.000	0.000	0.000	0.000	0.000	0.000
22	1	4	guanine nucleotide binding protein (G protein); beta polypeptide 1	P000422	6591	28276	400	2056	2099	590	2314	2247	599	6	1	0	0	0	0	0	0	0	0	0	0	0	0	0	0	0	0	0	0	0	0	0	0	0	0	0	0	0	0	0.000	0.000	0.000	0.000	0.000	0.000
22	2	4	guanine nucleotide binding protein (G protein); beta polypeptide 1	P000422	7201	28276	400	2314	2398	594	2570	2453	611	8	1	0	0	0	0	0	0	0	0	0	0	0	0	0	0	0	0	0	0	0	0	0	0	0	0	0	0	0	0	0.000	0.000	0.000	0.000	0.000	0.000
22	3	4	guanine nucleotide binding protein (G protein); beta polypeptide 1	P000422	7811	28276	400	2314	2260	652	2056	2207	604	24	6	0	0	0	0	0	0	0	0	0	0	0	0	0	0	0	0	0	0	0	0	0	0	0	0	0	0	0	0	0.000	0.000	0.000	0.000	0.000	0.000
22	4	4	guanine nucleotide binding protein (G protein); beta polypeptide 1	P000422	8420	28276	400	2314	2491	624	2314	2324	641	22	8	0	0	0	0	0	0	0	0	0	0	0	0	0	0	0	0	0	0	0	0	0	0	0	0	0	0	0	0	0.000	0.000	0.000	0.000	0.000	0.000
22	5	4	ras-related C3 botulinum toxin substrate 2 (rho family; small GTP binding protein Rac2)	P000521	9030	28276	400	2314	2394	581	2314	2381	603	18	3	0	0	0	0	0	0	0	0	0	0	0	0	0	0	0	0	0	0	0	0	0	0	0	0	0	0	0	0	0.000	0.000	0.000	0.000	0.000	0.000
22	6	4	ras-related C3 botulinum toxin substrate 2 (rho family; small GTP binding protein Rac2)	P000521	9640	28276	400	2056	2143	550	2314	2342	601	8	1	0	0	0	0	0	0	0	0	0	0	0	0	0	0	0	0	0	0	0	0	0	0	0	0	0	0	0	0	0.000	0.000	0.000	0.000	0.000	0.000
22	1	5	ras-related C3 botulinum toxin substrate 2 (rho family; small GTP binding protein Rac2)	P000521	6591	28983	400	2570	2525	620	2314	2374	577	24	7	0	0	0	0	0	0	0	0	0	0	0	0	0	0	0	0	0	0	0	0	0	0	0	0	0	0	0	0	0.000	0.000	0.000	0.000	0.000	0.000
22	2	5	ras-related C3 botulinum toxin substrate 2 (rho family; small GTP binding protein Rac2)	P000521	7201	28983	400	2314	2467	661	2314	2269	660	21	4	0	0	0	0	0	0	0	0	0	0	0	0	0	0	0	0	0	0	0	0	0	0	0	0	0	0	0	0	0.000	0.000	0.000	0.000	0.000	0.000
22	3	5	BUB1 budding uninhibited by benzimidazoles 1 homolog beta (yeast)	P001114	7811	28983	400	3084	3007	590	2314	2413	680	53	11	0	0	0	0	0	0	0	0	0	0	0	0	0	0	0	0	0	0	0	0	0	0	0	0	0	0	0	0	0.000	0.000	0.000	0.000	0.000	0.000
22	4	5	BUB1 budding uninhibited by benzimidazoles 1 homolog beta (yeast)	P001114	8420	28983	400	2828	2946	664	2314	2263	631	50	21	0	0	0	0	0	0	0	0	0	0	0	0	0	0	0	0	0	0	0	0	0	0	0	0	0	0	0	0	0.000	0.000	0.000	0.000	0.000	0.000
22	5	5	BUB1 budding uninhibited by benzimidazoles 1 homolog beta (yeast)	P001114	9030	28983	400	3342	3209	664	2570	2551	598	52	22	0	0	0	0	0	0	0	0	0	0	0	0	0	0	0	0	0	0	0	0	0	0	0	0	0	0	0	0	0.000	0.000	0.000	0.000	0.000	0.000
22	6	5	BUB1 budding uninhibited by benzimidazoles 1 homolog beta (yeast)	P001114	9640	28983	400	2828	2909	641	2314	2387	580	47	19	0	0	0	0	0	0	0	0	0	0	0	0	0	0	0	0	0	0	0	0	0	0	0	0	0	0	0	0	0.000	0.000	0.000	0.000	0.000	0.000
23	1	1	Phosphopeptide6	empty	10225	26032	400	2056	2117	553	2056	2185	546	16	3	0	0	0	0	0	0	0	0	0	0	0	0	0	0	0	0	0	0	0	0	0	0	0	0	0	0	0	0	0.000	0.000	0.000	0.000	0.000	0.000
23	2	1	Phosphopeptide6	empty	10835	26032	400	2056	2237	650	2314	2359	590	14	4	0	0	0	0	0	0	0	0	0	0	0	0	0	0	0	0	0	0	0	0	0	0	0	0	0	0	0	0	0.000	0.000	0.000	0.000	0.000	0.000
23	3	1	empty	empty	11445	26032	400	2056	2011	600	2056	2120	723	12	2	0	0	0	0	0	0	0	0	0	0	0	0	0	0	0	0	0	0	0	0	0	0	0	0	0	0	0	0	0.000	0.000	0.000	0.000	0.000	0.000
23	4	1	empty	empty	12054	26032	400	2056	2109	562	2314	2219	640	6	1	0	0	0	0	0	0	0	0	0	0	0	0	0	0	0	0	0	0	0	0	0	0	0	0	0	0	0	0	0.000	0.000	0.000	0.000	0.000	0.000
23	5	1	empty	empty	12664	26032	400	2314	2265	578	2314	2363	702	12	1	0	0	0	0	0	0	0	0	0	0	0	0	0	0	0	0	0	0	0	0	0	0	0	0	0	0	0	0	0.000	0.000	0.000	0.000	0.000	0.000
23	6	1	empty	empty	13274	26032	400	2056	2239	646	2570	2624	926	4	0	0	0	0	0	0	0	0	0	0	0	0	0	0	0	0	0	0	0	0	0	0	0	0	0	0	0	0	0	0.000	0.000	0.000	0.000	0.000	0.000
23	1	2	lymphocyte-specific protein tyrosine kinase	P000013	10225	26739	400	2570	2531	615	2570	2502	669	12	0	0	0	0	0	0	0	0	0	0	0	0	0	0	0	0	0	0	0	0	0	0	0	0	0	0	0	0	0	0.000	0.000	0.000	0.000	0.000	0.000
23	2	2	lymphocyte-specific protein tyrosine kinase	P000013	10835	26739	400	2314	2405	630	2570	2553	703	11	1	0	0	0	0	0	0	0	0	0	0	0	0	0	0	0	0	0	0	0	0	0	0	0	0	0	0	0	0	0.000	0.000	0.000	0.000	0.000	0.000
23	3	2	lymphocyte-specific protein tyrosine kinase	P000013	11445	26739	400	2314	2279	621	2056	2100	637	25	6	0	0	0	0	0	0	0	0	0	0	0	0	0	0	0	0	0	0	0	0	0	0	0	0	0	0	0	0	0.000	0.000	0.000	0.000	0.000	0.000
23	4	2	lymphocyte-specific protein tyrosine kinase	P000013	12054	26739	400	2828	2746	589	2314	2457	770	19	6	0	0	0	0	0	0	0	0	0	0	0	0	0	0	0	0	0	0	0	0	0	0	0	0	0	0	0	0	0.000	0.000	0.000	0.000	0.000	0.000
23	5	2	ribosomal protein S6 kinase; 90kDa; polypeptide 1	P000095	12664	26739	400	8996	8886	1015	4112	4040	913	100	100	0	0	0	0	0	0	0	0	0	0	0	0	0	0	0	0	0	0	0	0	0	0	0	0	0	0	0	0	0.000	0.000	0.000	0.000	0.000	0.000
23	6	2	ribosomal protein S6 kinase; 90kDa; polypeptide 1	P000095	13274	26739	400	8482	8631	1106	4112	4077	864	100	100	0	0	0	0	0	0	0	0	0	0	0	0	0	0	0	0	0	0	0	0	0	0	0	0	0	0	0	0	0.000	0.000	0.000	0.000	0.000	0.000
23	1	3	ribosomal protein S6 kinase; 90kDa; polypeptide 1	P000095	10225	27446	400	7968	7960	1219	3598	3740	1000	100	98	0	0	0	0	0	0	0	0	0	0	0	0	0	0	0	0	0	0	0	0	0	0	0	0	0	0	0	0	0.000	0.000	0.000	0.000	0.000	0.000
23	2	3	ribosomal protein S6 kinase; 90kDa; polypeptide 1	P000095	10835	27446	400	8738	8568	1300	4370	4197	1062	98	91	0	0	0	0	0	0	0	0	0	0	0	0	0	0	0	0	0	0	0	0	0	0	0	0	0	0	0	0	0.000	0.000	0.000	0.000	0.000	0.000
23	3	3	SH2-B homolog	P000302	11445	27446	400	2570	2646	800	2570	2710	942	16	1	0	0	0	0	0	0	0	0	0	0	0	0	0	0	0	0	0	0	0	0	0	0	0	0	0	0	0	0	0.000	0.000	0.000	0.000	0.000	0.000
23	4	3	SH2-B homolog	P000302	12054	27446	400	2314	2403	544	2570	2431	632	7	1	0	0	0	0	0	0	0	0	0	0	0	0	0	0	0	0	0	0	0	0	0	0	0	0	0	0	0	0	0.000	0.000	0.000	0.000	0.000	0.000
23	5	3	SH2-B homolog	P000302	12664	27446	400	2570	2429	603	2570	2779	764	9	0	0	0	0	0	0	0	0	0	0	0	0	0	0	0	0	0	0	0	0	0	0	0	0	0	0	0	0	0	0.000	0.000	0.000	0.000	0.000	0.000
23	6	3	SH2-B homolog	P000302	13274	27446	400	2570	2594	579	2828	2930	897	3	0	0	0	0	0	0	0	0	0	0	0	0	0	0	0	0	0	0	0	0	0	0	0	0	0	0	0	0	0	0.000	0.000	0.000	0.000	0.000	0.000
23	1	4	IMP (inosine monophosphate) dehydrogenase 1	P000393	10225	28153	400	2314	2377	657	2570	2775	883	5	0	0	0	0	0	0	0	0	0	0	0	0	0	0	0	0	0	0	0	0	0	0	0	0	0	0	0	0	0	0.000	0.000	0.000	0.000	0.000	0.000
23	2	4	IMP (inosine monophosphate) dehydrogenase 1	P000393	10835	28153	400	2570	2631	587	3084	3133	1114	1	0	0	0	0	0	0	0	0	0	0	0	0	0	0	0	0	0	0	0	0	0	0	0	0	0	0	0	0	0	0.000	0.000	0.000	0.000	0.000	0.000
23	3	4	IMP (inosine monophosphate) dehydrogenase 1	P000393	11445	28153	400	2314	2323	655	2314	2439	716	16	1	0	0	0	0	0	0	0	0	0	0	0	0	0	0	0	0	0	0	0	0	0	0	0	0	0	0	0	0	0.000	0.000	0.000	0.000	0.000	0.000
23	4	4	IMP (inosine monophosphate) dehydrogenase 1	P000393	12054	28153	400	2314	2298	554	2314	2359	608	12	2	0	0	0	0	0	0	0	0	0	0	0	0	0	0	0	0	0	0	0	0	0	0	0	0	0	0	0	0	0.000	0.000	0.000	0.000	0.000	0.000
23	5	4	hexokinase 1; transcript variant 1	P000495	12664	28153	400	2314	2414	567	2314	2363	574	18	3	0	0	0	0	0	0	0	0	0	0	0	0	0	0	0	0	0	0	0	0	0	0	0	0	0	0	0	0	0.000	0.000	0.000	0.000	0.000	0.000
23	6	4	hexokinase 1; transcript variant 1	P000495	13274	28153	400	2314	2276	580	2056	2156	600	21	8	0	0	0	0	0	0	0	0	0	0	0	0	0	0	0	0	0	0	0	0	0	0	0	0	0	0	0	0	0.000	0.000	0.000	0.000	0.000	0.000
23	1	5	hexokinase 1; transcript variant 1	P000495	10225	28860	400	2056	2201	626	2314	2380	575	13	3	0	0	0	0	0	0	0	0	0	0	0	0	0	0	0	0	0	0	0	0	0	0	0	0	0	0	0	0	0.000	0.000	0.000	0.000	0.000	0.000
23	2	5	hexokinase 1; transcript variant 1	P000495	10835	28860	400	2314	2249	583	2314	2290	574	12	2	0	0	0	0	0	0	0	0	0	0	0	0	0	0	0	0	0	0	0	0	0	0	0	0	0	0	0	0	0.000	0.000	0.000	0.000	0.000	0.000
23	3	5	vitamin D receptor interacting protein	P000834	11445	28860	400	2570	2480	559	2056	2092	597	34	9	0	0	0	0	0	0	0	0	0	0	0	0	0	0	0	0	0	0	0	0	0	0	0	0	0	0	0	0	0.000	0.000	0.000	0.000	0.000	0.000
23	4	5	vitamin D receptor interacting protein	P000834	12054	28860	400	2570	2610	588	2314	2329	612	29	8	0	0	0	0	0	0	0	0	0	0	0	0	0	0	0	0	0	0	0	0	0	0	0	0	0	0	0	0	0.000	0.000	0.000	0.000	0.000	0.000
23	5	5	vitamin D receptor interacting protein	P000834	12664	28860	400	2314	2179	568	2314	2316	697	9	0	0	0	0	0	0	0	0	0	0	0	0	0	0	0	0	0	0	0	0	0	0	0	0	0	0	0	0	0	0.000	0.000	0.000	0.000	0.000	0.000
23	6	5	vitamin D receptor interacting protein	P000834	13274	28860	400	2314	2316	596	2314	2214	652	15	1	0	0	0	0	0	0	0	0	0	0	0	0	0	0	0	0	0	0	0	0	0	0	0	0	0	0	0	0	0.000	0.000	0.000	0.000	0.000	0.000
24	1	1	Cy5/Cy3 labeled biotin-BSA marker proteins	n/a	13883	26106	400	2570	2665	679	2570	2948	1236	6	0	0	0	0	0	0	0	0	0	0	0	0	0	0	0	0	0	0	0	0	0	0	0	0	0	0	0	0	0	0.000	0.000	0.000	0.000	0.000	0.000
24	2	1	Cy5/Cy3 labeled biotin-BSA marker proteins	n/a	14493	26106	400	1800	1964	601	2056	2122	633	11	2	0	0	0	0	0	0	0	0	0	0	0	0	0	0	0	0	0	0	0	0	0	0	0	0	0	0	0	0	0.000	0.000	0.000	0.000	0.000	0.000
24	3	1	empty	empty	15103	26106	400	2056	2114	575	2056	2132	617	14	3	0	0	0	0	0	0	0	0	0	0	0	0	0	0	0	0	0	0	0	0	0	0	0	0	0	0	0	0	0.000	0.000	0.000	0.000	0.000	0.000
24	4	1	empty	empty	15712	26106	400	2056	2135	601	2056	2034	650	17	1	0	0	0	0	0	0	0	0	0	0	0	0	0	0	0	0	0	0	0	0	0	0	0	0	0	0	0	0	0.000	0.000	0.000	0.000	0.000	0.000
24	5	1	empty	empty	16322	26106	400	1800	1782	507	2056	2096	702	5	0	0	0	0	0	0	0	0	0	0	0	0	0	0	0	0	0	0	0	0	0	0	0	0	0	0	0	0	0	0.000	0.000	0.000	0.000	0.000	0.000
24	6	1	empty	empty	16932	26106	400	1800	1896	575	2314	2275	730	3	0	0	0	0	0	0	0	0	0	0	0	0	0	0	0	0	0	0	0	0	0	0	0	0	0	0	0	0	0	0.000	0.000	0.000	0.000	0.000	0.000
24	1	2	Buffer	n/a	13883	26813	400	2570	2616	703	2828	2729	873	6	0	0	0	0	0	0	0	0	0	0	0	0	0	0	0	0	0	0	0	0	0	0	0	0	0	0	0	0	0	0.000	0.000	0.000	0.000	0.000	0.000
24	2	2	Buffer	n/a	14493	26813	400	2314	2279	538	2314	2258	680	9	0	0	0	0	0	0	0	0	0	0	0	0	0	0	0	0	0	0	0	0	0	0	0	0	0	0	0	0	0	0.000	0.000	0.000	0.000	0.000	0.000
24	3	2	Buffer	n/a	15103	26813	400	2056	2141	591	2056	2123	650	18	2	0	0	0	0	0	0	0	0	0	0	0	0	0	0	0	0	0	0	0	0	0	0	0	0	0	0	0	0	0.000	0.000	0.000	0.000	0.000	0.000
24	4	2	Buffer	n/a	15712	26813	400	2056	1996	606	2056	2237	678	12	1	0	0	0	0	0	0	0	0	0	0	0	0	0	0	0	0	0	0	0	0	0	0	0	0	0	0	0	0	0.000	0.000	0.000	0.000	0.000	0.000
24	5	2	p21(CDKN1A)-activated kinase 4	P000079	16322	26813	400	6940	6872	936	3342	3282	766	100	100	0	0	0	0	0	0	0	0	0	0	0	0	0	0	0	0	0	0	0	0	0	0	0	0	0	0	0	0	0.000	0.000	0.000	0.000	0.000	0.000
24	6	2	p21(CDKN1A)-activated kinase 4	P000079	16932	26813	400	7196	7114	974	3342	3343	761	100	99	0	0	0	0	0	0	0	0	0	0	0	0	0	0	0	0	0	0	0	0	0	0	0	0	0	0	0	0	0.000	0.000	0.000	0.000	0.000	0.000
24	1	3	p21(CDKN1A)-activated kinase 4	P000079	13883	27520	400	6940	7045	893	3598	3639	776	100	98	0	0	0	0	0	0	0	0	0	0	0	0	0	0	0	0	0	0	0	0	0	0	0	0	0	0	0	0	0.000	0.000	0.000	0.000	0.000	0.000
24	2	3	p21(CDKN1A)-activated kinase 4	P000079	14493	27520	400	7196	7286	932	3342	3442	795	100	99	0	0	0	0	0	0	0	0	0	0	0	0	0	0	0	0	0	0	0	0	0	0	0	0	0	0	0	0	0.000	0.000	0.000	0.000	0.000	0.000
24	3	3	cyclin D1 (PRAD1: parathyroid adenomatosis 1)	P000266	15103	27520	400	2570	2538	588	2314	2301	627	23	5	0	0	0	0	0	0	0	0	0	0	0	0	0	0	0	0	0	0	0	0	0	0	0	0	0	0	0	0	0.000	0.000	0.000	0.000	0.000	0.000
24	4	3	cyclin D1 (PRAD1: parathyroid adenomatosis 1)	P000266	15712	27520	400	2056	2206	765	2056	2188	540	23	9	0	0	0	0	0	0	0	0	0	0	0	0	0	0	0	0	0	0	0	0	0	0	0	0	0	0	0	0	0.000	0.000	0.000	0.000	0.000	0.000
24	5	3	cyclin D1 (PRAD1: parathyroid adenomatosis 1)	P000266	16322	27520	400	2056	2169	592	2314	2313	700	9	0	0	0	0	0	0	0	0	0	0	0	0	0	0	0	0	0	0	0	0	0	0	0	0	0	0	0	0	0	0.000	0.000	0.000	0.000	0.000	0.000
24	6	3	cyclin D1 (PRAD1: parathyroid adenomatosis 1)	P000266	16932	27520	400	2314	2279	510	2314	2320	739	9	0	0	0	0	0	0	0	0	0	0	0	0	0	0	0	0	0	0	0	0	0	0	0	0	0	0	0	0	0	0.000	0.000	0.000	0.000	0.000	0.000
24	1	4	embryonal Fyn-associated substrate; transcript variant 2	P000361	13883	28227	400	2314	2379	563	2570	2586	754	7	0	0	0	0	0	0	0	0	0	0	0	0	0	0	0	0	0	0	0	0	0	0	0	0	0	0	0	0	0	0.000	0.000	0.000	0.000	0.000	0.000
24	2	4	embryonal Fyn-associated substrate; transcript variant 2	P000361	14493	28227	400	2314	2389	556	2570	2514	651	7	1	0	0	0	0	0	0	0	0	0	0	0	0	0	0	0	0	0	0	0	0	0	0	0	0	0	0	0	0	0.000	0.000	0.000	0.000	0.000	0.000
24	3	4	embryonal Fyn-associated substrate; transcript variant 2	P000361	15103	28227	400	2314	2230	560	2056	2073	606	20	4	0	0	0	0	0	0	0	0	0	0	0	0	0	0	0	0	0	0	0	0	0	0	0	0	0	0	0	0	0.000	0.000	0.000	0.000	0.000	0.000
24	4	4	embryonal Fyn-associated substrate; transcript variant 2	P000361	15712	28227	400	2314	2248	617	2056	2153	589	21	6	0	0	0	0	0	0	0	0	0	0	0	0	0	0	0	0	0	0	0	0	0	0	0	0	0	0	0	0	0.000	0.000	0.000	0.000	0.000	0.000
24	5	4	arrestin; beta 1; transcript variant 1	P000472	16322	28227	400	2314	2296	652	2056	2168	606	27	9	0	0	0	0	0	0	0	0	0	0	0	0	0	0	0	0	0	0	0	0	0	0	0	0	0	0	0	0	0.000	0.000	0.000	0.000	0.000	0.000
24	6	4	arrestin; beta 1; transcript variant 1	P000472	16932	28227	400	1800	1878	591	1800	1924	583	18	3	0	0	0	0	0	0	0	0	0	0	0	0	0	0	0	0	0	0	0	0	0	0	0	0	0	0	0	0	0.000	0.000	0.000	0.000	0.000	0.000
24	1	5	arrestin; beta 1; transcript variant 1	P000472	13883	28934	400	2570	2581	635	2314	2334	627	27	9	0	0	0	0	0	0	0	0	0	0	0	0	0	0	0	0	0	0	0	0	0	0	0	0	0	0	0	0	0.000	0.000	0.000	0.000	0.000	0.000
24	2	5	arrestin; beta 1; transcript variant 1	P000472	14493	28934	400	2314	2347	599	2314	2307	610	16	3	0	0	0	0	0	0	0	0	0	0	0	0	0	0	0	0	0	0	0	0	0	0	0	0	0	0	0	0	0.000	0.000	0.000	0.000	0.000	0.000
24	3	5	phosphoinositide-3-kinase; regulatory subunit 1 (p85 alpha)	P000573	15103	28934	400	2056	2090	572	2056	2056	607	13	3	0	0	0	0	0	0	0	0	0	0	0	0	0	0	0	0	0	0	0	0	0	0	0	0	0	0	0	0	0.000	0.000	0.000	0.000	0.000	0.000
24	4	5	phosphoinositide-3-kinase; regulatory subunit 1 (p85 alpha)	P000573	15712	28934	400	2314	2329	610	2056	2173	644	27	3	0	0	0	0	0	0	0	0	0	0	0	0	0	0	0	0	0	0	0	0	0	0	0	0	0	0	0	0	0.000	0.000	0.000	0.000	0.000	0.000
24	5	5	phosphoinositide-3-kinase; regulatory subunit 1 (p85 alpha)	P000573	16322	28934	400	2056	2063	553	2056	2121	637	14	2	0	0	0	0	0	0	0	0	0	0	0	0	0	0	0	0	0	0	0	0	0	0	0	0	0	0	0	0	0.000	0.000	0.000	0.000	0.000	0.000
24	6	5	phosphoinositide-3-kinase; regulatory subunit 1 (p85 alpha)	P000573	16932	28934	400	1800	2015	616	2056	1982	602	16	3	0	0	0	0	0	0	0	0	0	0	0	0	0	0	0	0	0	0	0	0	0	0	0	0	0	0	0	0	0.000	0.000	0.000	0.000	0.000	0.000
25	1	1	Cy5/Cy3 labeled biotin-BSA marker proteins	n/a	3007	29616	400	1800	1963	565	2056	1980	612	9	3	0	0	0	0	0	0	0	0	0	0	0	0	0	0	0	0	0	0	0	0	0	0	0	0	0	0	0	0	0.000	0.000	0.000	0.000	0.000	0.000
25	2	1	Cy5/Cy3 labeled biotin-BSA marker proteins	n/a	3617	29616	400	2056	2043	677	2056	2112	622	16	6	0	0	0	0	0	0	0	0	0	0	0	0	0	0	0	0	0	0	0	0	0	0	0	0	0	0	0	0	0.000	0.000	0.000	0.000	0.000	0.000
25	3	1	empty	empty	4227	29616	400	2056	2162	624	2056	1938	584	20	5	0	0	0	0	0	0	0	0	0	0	0	0	0	0	0	0	0	0	0	0	0	0	0	0	0	0	0	0	0.000	0.000	0.000	0.000	0.000	0.000
25	4	1	empty	empty	4836	29616	400	2314	2262	633	2314	2271	651	13	2	0	0	0	0	0	0	0	0	0	0	0	0	0	0	0	0	0	0	0	0	0	0	0	0	0	0	0	0	0.000	0.000	0.000	0.000	0.000	0.000
25	5	1	empty	empty	5446	29616	400	2314	2238	600	2314	2294	666	11	1	0	0	0	0	0	0	0	0	0	0	0	0	0	0	0	0	0	0	0	0	0	0	0	0	0	0	0	0	0.000	0.000	0.000	0.000	0.000	0.000
25	6	1	empty	empty	6056	29616	400	2314	2294	583	2314	2264	652	14	0	0	0	0	0	0	0	0	0	0	0	0	0	0	0	0	0	0	0	0	0	0	0	0	0	0	0	0	0	0.000	0.000	0.000	0.000	0.000	0.000
25	1	2	ribosomal protein S6 kinase; 90kDa; polypeptide 5; transcript variant 2	P000055	3007	30323	400	2570	2557	641	2314	2231	824	15	2	0	0	0	0	0	0	0	0	0	0	0	0	0	0	0	0	0	0	0	0	0	0	0	0	0	0	0	0	0.000	0.000	0.000	0.000	0.000	0.000
25	2	2	ribosomal protein S6 kinase; 90kDa; polypeptide 5; transcript variant 2	P000055	3617	30323	400	2314	2336	598	2570	2432	547	8	0	0	0	0	0	0	0	0	0	0	0	0	0	0	0	0	0	0	0	0	0	0	0	0	0	0	0	0	0	0.000	0.000	0.000	0.000	0.000	0.000
25	3	2	ribosomal protein S6 kinase; 90kDa; polypeptide 5; transcript variant 2	P000055	4227	30323	400	2828	2720	641	2314	2364	663	35	6	0	0	0	0	0	0	0	0	0	0	0	0	0	0	0	0	0	0	0	0	0	0	0	0	0	0	0	0	0.000	0.000	0.000	0.000	0.000	0.000
25	4	2	ribosomal protein S6 kinase; 90kDa; polypeptide 5; transcript variant 2	P000055	4836	30323	400	2314	2416	512	2056	2183	564	27	6	0	0	0	0	0	0	0	0	0	0	0	0	0	0	0	0	0	0	0	0	0	0	0	0	0	0	0	0	0.000	0.000	0.000	0.000	0.000	0.000
25	5	2	MAD; mothers against decapentaplegic homolog 4 (Drosophila)	P000187	5446	30323	400	2828	2796	581	2314	2359	612	37	13	0	0	0	0	0	0	0	0	0	0	0	0	0	0	0	0	0	0	0	0	0	0	0	0	0	0	0	0	0.000	0.000	0.000	0.000	0.000	0.000
25	6	2	MAD; mothers against decapentaplegic homolog 4 (Drosophila)	P000187	6056	30323	400	3084	3018	718	2570	2692	973	26	2	0	0	0	0	0	0	0	0	0	0	0	0	0	0	0	0	0	0	0	0	0	0	0	0	0	0	0	0	0.000	0.000	0.000	0.000	0.000	0.000
25	1	3	MAD; mothers against decapentaplegic homolog 4 (Drosophila)	P000187	3007	31030	400	2056	2220	530	2056	2093	580	17	5	0	0	0	0	0	0	0	0	0	0	0	0	0	0	0	0	0	0	0	0	0	0	0	0	0	0	0	0	0.000	0.000	0.000	0.000	0.000	0.000
25	2	3	MAD; mothers against decapentaplegic homolog 4 (Drosophila)	P000187	3617	31030	400	2570	2686	691	2056	2203	603	50	21	0	0	0	0	0	0	0	0	0	0	0	0	0	0	0	0	0	0	0	0	0	0	0	0	0	0	0	0	0.000	0.000	0.000	0.000	0.000	0.000
25	3	3	TANK-binding kinase 1	P000341	4227	31030	400	2828	2768	638	2442	2460	622	41	6	0	0	0	0	0	0	0	0	0	0	0	0	0	0	0	0	0	0	0	0	0	0	0	0	0	0	0	0	0.000	0.000	0.000	0.000	0.000	0.000
25	4	3	TANK-binding kinase 1	P000341	4836	31030	400	2570	2560	576	2056	2236	638	41	14	0	0	0	0	0	0	0	0	0	0	0	0	0	0	0	0	0	0	0	0	0	0	0	0	0	0	0	0	0.000	0.000	0.000	0.000	0.000	0.000
25	5	3	TANK-binding kinase 1	P000341	5446	31030	400	3084	3032	761	2570	2475	603	40	16	0	0	0	0	0	0	0	0	0	0	0	0	0	0	0	0	0	0	0	0	0	0	0	0	0	0	0	0	0.000	0.000	0.000	0.000	0.000	0.000
25	6	3	TANK-binding kinase 1	P000341	6056	31030	400	2570	2725	648	2570	2500	592	23	8	0	0	0	0	0	0	0	0	0	0	0	0	0	0	0	0	0	0	0	0	0	0	0	0	0	0	0	0	0.000	0.000	0.000	0.000	0.000	0.000
25	1	4	CDC20 cell division cycle 20 homolog (S. cerevisiae)	P000442	3007	31737	400	2056	2168	616	2056	1989	627	16	6	0	0	0	0	0	0	0	0	0	0	0	0	0	0	0	0	0	0	0	0	0	0	0	0	0	0	0	0	0.000	0.000	0.000	0.000	0.000	0.000
25	2	4	CDC20 cell division cycle 20 homolog (S. cerevisiae)	P000442	3617	31737	400	2314	2270	592	2056	2115	560	24	5	0	0	0	0	0	0	0	0	0	0	0	0	0	0	0	0	0	0	0	0	0	0	0	0	0	0	0	0	0.000	0.000	0.000	0.000	0.000	0.000
25	3	4	CDC20 cell division cycle 20 homolog (S. cerevisiae)	P000442	4227	31737	400	2570	2592	669	2314	2245	608	32	9	0	0	0	0	0	0	0	0	0	0	0	0	0	0	0	0	0	0	0	0	0	0	0	0	0	0	0	0	0.000	0.000	0.000	0.000	0.000	0.000
25	4	4	CDC20 cell division cycle 20 homolog (S. cerevisiae)	P000442	4836	31737	400	2570	2490	633	2314	2366	494	36	13	0	0	0	0	0	0	0	0	0	0	0	0	0	0	0	0	0	0	0	0	0	0	0	0	0	0	0	0	0.000	0.000	0.000	0.000	0.000	0.000
25	5	4	mitogen-activated protein kinase kinase kinase 6	P000552	5446	31737	400	2570	2667	611	2570	2479	643	18	2	0	0	0	0	0	0	0	0	0	0	0	0	0	0	0	0	0	0	0	0	0	0	0	0	0	0	0	0	0.000	0.000	0.000	0.000	0.000	0.000
25	6	4	mitogen-activated protein kinase kinase kinase 6	P000552	6056	31737	400	2570	2658	632	2314	2451	552	34	10	0	0	0	0	0	0	0	0	0	0	0	0	0	0	0	0	0	0	0	0	0	0	0	0	0	0	0	0	0.000	0.000	0.000	0.000	0.000	0.000
25	1	5	mitogen-activated protein kinase kinase kinase 6	P000552	3007	32444	400	2314	2313	635	2314	2265	598	17	4	0	0	0	0	0	0	0	0	0	0	0	0	0	0	0	0	0	0	0	0	0	0	0	0	0	0	0	0	0.000	0.000	0.000	0.000	0.000	0.000
25	2	5	mitogen-activated protein kinase kinase kinase 6	P000552	3617	32444	400	2570	2601	649	2314	2396	604	30	9	0	0	0	0	0	0	0	0	0	0	0	0	0	0	0	0	0	0	0	0	0	0	0	0	0	0	0	0	0.000	0.000	0.000	0.000	0.000	0.000
25	3	5	Buffer	n/a	4227	32444	400	2314	2257	623	2314	2175	650	12	2	0	0	0	0	0	0	0	0	0	0	0	0	0	0	0	0	0	0	0	0	0	0	0	0	0	0	0	0	0.000	0.000	0.000	0.000	0.000	0.000
25	4	5	Buffer	n/a	4836	32444	400	2314	2240	602	2056	2093	561	20	6	0	0	0	0	0	0	0	0	0	0	0	0	0	0	0	0	0	0	0	0	0	0	0	0	0	0	0	0	0.000	0.000	0.000	0.000	0.000	0.000
25	5	5	Buffer	n/a	5446	32444	400	2314	2253	626	2314	2333	589	13	3	0	0	0	0	0	0	0	0	0	0	0	0	0	0	0	0	0	0	0	0	0	0	0	0	0	0	0	0	0.000	0.000	0.000	0.000	0.000	0.000
25	6	5	Buffer	n/a	6056	32444	400	2314	2244	730	2314	2200	626	15	5	0	0	0	0	0	0	0	0	0	0	0	0	0	0	0	0	0	0	0	0	0	0	0	0	0	0	0	0	0.000	0.000	0.000	0.000	0.000	0.000
26	1	1	BSA1	n/a	6616	29690	400	2056	2154	649	2570	2595	746	5	1	0	0	0	0	0	0	0	0	0	0	0	0	0	0	0	0	0	0	0	0	0	0	0	0	0	0	0	0	0.000	0.000	0.000	0.000	0.000	0.000
26	2	1	BSA1	n/a	7226	29690	400	2314	2401	635	2570	2570	759	11	1	0	0	0	0	0	0	0	0	0	0	0	0	0	0	0	0	0	0	0	0	0	0	0	0	0	0	0	0	0.000	0.000	0.000	0.000	0.000	0.000
26	3	1	empty	empty	7836	29690	400	2056	2023	542	2314	2505	758	4	0	0	0	0	0	0	0	0	0	0	0	0	0	0	0	0	0	0	0	0	0	0	0	0	0	0	0	0	0	0.000	0.000	0.000	0.000	0.000	0.000
26	4	1	empty	empty	8445	29690	400	2314	2229	557	2314	2476	788	4	0	0	0	0	0	0	0	0	0	0	0	0	0	0	0	0	0	0	0	0	0	0	0	0	0	0	0	0	0	0.000	0.000	0.000	0.000	0.000	0.000
26	5	1	empty	empty	9055	29690	400	2056	2036	626	2314	2264	577	7	2	0	0	0	0	0	0	0	0	0	0	0	0	0	0	0	0	0	0	0	0	0	0	0	0	0	0	0	0	0.000	0.000	0.000	0.000	0.000	0.000
26	6	1	empty	empty	9665	29690	400	1800	1881	576	2314	2250	546	4	1	0	0	0	0	0	0	0	0	0	0	0	0	0	0	0	0	0	0	0	0	0	0	0	0	0	0	0	0	0.000	0.000	0.000	0.000	0.000	0.000
26	1	2	protein kinase C; beta 1	P000033	6616	30397	400	9252	9174	1355	3856	3772	745	100	100	0	0	0	0	0	0	0	0	0	0	0	0	0	0	0	0	0	0	0	0	0	0	0	0	0	0	0	0	0.000	0.000	0.000	0.000	0.000	0.000
26	2	2	protein kinase C; beta 1	P000033	7226	30397	400	9510	9549	1307	3856	3997	825	100	100	0	0	0	0	0	0	0	0	0	0	0	0	0	0	0	0	0	0	0	0	0	0	0	0	0	0	0	0	0.000	0.000	0.000	0.000	0.000	0.000
26	3	2	protein kinase C; beta 1	P000033	7836	30397	400	9381	9237	1340	3856	3894	831	100	100	0	0	0	0	0	0	0	0	0	0	0	0	0	0	0	0	0	0	0	0	0	0	0	0	0	0	0	0	0.000	0.000	0.000	0.000	0.000	0.000
26	4	2	protein kinase C; beta 1	P000033	8445	30397	400	8996	8860	1213	3856	3786	772	100	100	0	0	0	0	0	0	0	0	0	0	0	0	0	0	0	0	0	0	0	0	0	0	0	0	0	0	0	0	0.000	0.000	0.000	0.000	0.000	0.000
26	5	2	TNF receptor-associated factor 2; transcript variant 1	P000139	9055	30397	400	2570	2664	622	2828	2767	766	10	0	0	0	0	0	0	0	0	0	0	0	0	0	0	0	0	0	0	0	0	0	0	0	0	0	0	0	0	0	0.000	0.000	0.000	0.000	0.000	0.000
26	6	2	TNF receptor-associated factor 2; transcript variant 1	P000139	9665	30397	400	2570	2440	640	2314	2311	630	20	6	0	0	0	0	0	0	0	0	0	0	0	0	0	0	0	0	0	0	0	0	0	0	0	0	0	0	0	0	0.000	0.000	0.000	0.000	0.000	0.000
26	1	3	TNF receptor-associated factor 2; transcript variant 1	P000139	6616	31104	400	2828	2722	606	2570	2598	676	20	2	0	0	0	0	0	0	0	0	0	0	0	0	0	0	0	0	0	0	0	0	0	0	0	0	0	0	0	0	0.000	0.000	0.000	0.000	0.000	0.000
26	2	3	TNF receptor-associated factor 2; transcript variant 1	P000139	7226	31104	400	2570	2656	628	2828	2725	796	5	0	0	0	0	0	0	0	0	0	0	0	0	0	0	0	0	0	0	0	0	0	0	0	0	0	0	0	0	0	0.000	0.000	0.000	0.000	0.000	0.000
26	3	3	mitogen-activated protein kinase kinase kinase 7; transcript variant A	P000322	7836	31104	400	2570	2703	696	2570	2619	750	22	5	0	0	0	0	0	0	0	0	0	0	0	0	0	0	0	0	0	0	0	0	0	0	0	0	0	0	0	0	0.000	0.000	0.000	0.000	0.000	0.000
26	4	3	mitogen-activated protein kinase kinase kinase 7; transcript variant A	P000322	8445	31104	400	2570	2587	590	2828	2791	787	3	0	0	0	0	0	0	0	0	0	0	0	0	0	0	0	0	0	0	0	0	0	0	0	0	0	0	0	0	0	0.000	0.000	0.000	0.000	0.000	0.000
26	5	3	mitogen-activated protein kinase kinase kinase 7; transcript variant A	P000322	9055	31104	400	2314	2448	529	2314	2417	686	19	1	0	0	0	0	0	0	0	0	0	0	0	0	0	0	0	0	0	0	0	0	0	0	0	0	0	0	0	0	0.000	0.000	0.000	0.000	0.000	0.000
26	6	3	mitogen-activated protein kinase kinase kinase 7; transcript variant A	P000322	9665	31104	400	2056	2086	552	2314	2201	619	7	1	0	0	0	0	0	0	0	0	0	0	0	0	0	0	0	0	0	0	0	0	0	0	0	0	0	0	0	0	0.000	0.000	0.000	0.000	0.000	0.000
26	1	4	interferon regulatory factor 5; transcript variant 2	P000423	6616	31811	400	2314	2409	539	2314	2312	560	16	3	0	0	0	0	0	0	0	0	0	0	0	0	0	0	0	0	0	0	0	0	0	0	0	0	0	0	0	0	0.000	0.000	0.000	0.000	0.000	0.000
26	2	4	interferon regulatory factor 5; transcript variant 2	P000423	7226	31811	400	2570	2587	581	2314	2365	632	25	7	0	0	0	0	0	0	0	0	0	0	0	0	0	0	0	0	0	0	0	0	0	0	0	0	0	0	0	0	0.000	0.000	0.000	0.000	0.000	0.000
26	3	4	interferon regulatory factor 5; transcript variant 2	P000423	7836	31811	400	2570	2527	636	2314	2371	499	38	15	0	0	0	0	0	0	0	0	0	0	0	0	0	0	0	0	0	0	0	0	0	0	0	0	0	0	0	0	0.000	0.000	0.000	0.000	0.000	0.000
26	4	4	interferon regulatory factor 5; transcript variant 2	P000423	8445	31811	400	2314	2409	583	2314	2235	662	18	1	0	0	0	0	0	0	0	0	0	0	0	0	0	0	0	0	0	0	0	0	0	0	0	0	0	0	0	0	0.000	0.000	0.000	0.000	0.000	0.000
26	5	4	adducin 1 (alpha)	P000525	9055	31811	400	2570	2583	583	2314	2400	652	23	4	0	0	0	0	0	0	0	0	0	0	0	0	0	0	0	0	0	0	0	0	0	0	0	0	0	0	0	0	0.000	0.000	0.000	0.000	0.000	0.000
26	6	4	adducin 1 (alpha)	P000525	9665	31811	400	2314	2412	571	2314	2248	632	16	3	0	0	0	0	0	0	0	0	0	0	0	0	0	0	0	0	0	0	0	0	0	0	0	0	0	0	0	0	0.000	0.000	0.000	0.000	0.000	0.000
26	1	5	adducin 1 (alpha)	P000525	6616	32518	400	2314	2435	676	2314	2272	630	21	6	0	0	0	0	0	0	0	0	0	0	0	0	0	0	0	0	0	0	0	0	0	0	0	0	0	0	0	0	0.000	0.000	0.000	0.000	0.000	0.000
26	2	5	adducin 1 (alpha)	P000525	7226	32518	400	2314	2385	673	2570	2538	559	12	3	0	0	0	0	0	0	0	0	0	0	0	0	0	0	0	0	0	0	0	0	0	0	0	0	0	0	0	0	0.000	0.000	0.000	0.000	0.000	0.000
26	3	5	hematopoietic cell-specific Lyn substrate 1	P000845	7836	32518	400	2828	2845	725	2314	2424	663	42	11	0	0	0	0	0	0	0	0	0	0	0	0	0	0	0	0	0	0	0	0	0	0	0	0	0	0	0	0	0.000	0.000	0.000	0.000	0.000	0.000
26	4	5	hematopoietic cell-specific Lyn substrate 1	P000845	8445	32518	400	2570	2739	581	2314	2237	655	34	5	0	0	0	0	0	0	0	0	0	0	0	0	0	0	0	0	0	0	0	0	0	0	0	0	0	0	0	0	0.000	0.000	0.000	0.000	0.000	0.000
26	5	5	hematopoietic cell-specific Lyn substrate 1	P000845	9055	32518	400	2828	2900	638	2314	2404	597	45	19	0	0	0	0	0	0	0	0	0	0	0	0	0	0	0	0	0	0	0	0	0	0	0	0	0	0	0	0	0.000	0.000	0.000	0.000	0.000	0.000
26	6	5	hematopoietic cell-specific Lyn substrate 1	P000845	9665	32518	400	3084	3102	723	2314	2370	668	55	21	0	0	0	0	0	0	0	0	0	0	0	0	0	0	0	0	0	0	0	0	0	0	0	0	0	0	0	0	0.000	0.000	0.000	0.000	0.000	0.000
27	1	1	Nonphosphopeptide1	empty	10275	29739	400	2056	2096	559	2056	2061	588	15	3	0	0	0	0	0	0	0	0	0	0	0	0	0	0	0	0	0	0	0	0	0	0	0	0	0	0	0	0	0.000	0.000	0.000	0.000	0.000	0.000
27	2	1	Nonphosphopeptide1	empty	10885	29739	400	2570	2508	674	2056	2089	547	39	16	0	0	0	0	0	0	0	0	0	0	0	0	0	0	0	0	0	0	0	0	0	0	0	0	0	0	0	0	0.000	0.000	0.000	0.000	0.000	0.000
27	3	1	empty	empty	11495	29739	400	2056	2180	608	2056	2067	589	19	6	0	0	0	0	0	0	0	0	0	0	0	0	0	0	0	0	0	0	0	0	0	0	0	0	0	0	0	0	0.000	0.000	0.000	0.000	0.000	0.000
27	4	1	empty	empty	12104	29739	400	2056	2075	706	2314	2262	617	12	4	0	0	0	0	0	0	0	0	0	0	0	0	0	0	0	0	0	0	0	0	0	0	0	0	0	0	0	0	0.000	0.000	0.000	0.000	0.000	0.000
27	5	1	empty	empty	12714	29739	400	1800	1929	573	2056	2062	627	9	1	0	0	0	0	0	0	0	0	0	0	0	0	0	0	0	0	0	0	0	0	0	0	0	0	0	0	0	0	0.000	0.000	0.000	0.000	0.000	0.000
27	6	1	empty	empty	13324	29739	400	2056	2033	606	2056	2000	656	13	1	0	0	0	0	0	0	0	0	0	0	0	0	0	0	0	0	0	0	0	0	0	0	0	0	0	0	0	0	0.000	0.000	0.000	0.000	0.000	0.000
27	1	2	serum/glucocorticoid regulated kinase-like; transcript variant 1	P000016	10275	30446	400	2314	2271	510	2314	2263	654	9	0	0	0	0	0	0	0	0	0	0	0	0	0	0	0	0	0	0	0	0	0	0	0	0	0	0	0	0	0	0.000	0.000	0.000	0.000	0.000	0.000
27	2	2	serum/glucocorticoid regulated kinase-like; transcript variant 1	P000016	10885	30446	400	2314	2343	611	1800	2001	604	43	15	0	0	0	0	0	0	0	0	0	0	0	0	0	0	0	0	0	0	0	0	0	0	0	0	0	0	0	0	0.000	0.000	0.000	0.000	0.000	0.000
27	3	2	serum/glucocorticoid regulated kinase-like; transcript variant 1	P000016	11495	30446	400	2314	2239	620	2056	2139	650	23	3	0	0	0	0	0	0	0	0	0	0	0	0	0	0	0	0	0	0	0	0	0	0	0	0	0	0	0	0	0.000	0.000	0.000	0.000	0.000	0.000
27	4	2	serum/glucocorticoid regulated kinase-like; transcript variant 1	P000016	12104	30446	400	2570	2435	568	2314	2363	601	19	2	0	0	0	0	0	0	0	0	0	0	0	0	0	0	0	0	0	0	0	0	0	0	0	0	0	0	0	0	0.000	0.000	0.000	0.000	0.000	0.000
27	5	2	LIM domain kinase 2	P000099	12714	30446	400	2056	2006	556	2056	2185	664	11	1	0	0	0	0	0	0	0	0	0	0	0	0	0	0	0	0	0	0	0	0	0	0	0	0	0	0	0	0	0.000	0.000	0.000	0.000	0.000	0.000
27	6	2	LIM domain kinase 2	P000099	13324	30446	400	2314	2252	642	2056	2094	625	22	6	0	0	0	0	0	0	0	0	0	0	0	0	0	0	0	0	0	0	0	0	0	0	0	0	0	0	0	0	0.000	0.000	0.000	0.000	0.000	0.000
27	1	3	LIM domain kinase 2	P000099	10275	31153	400	2314	2383	654	2056	2158	617	28	10	0	0	0	0	0	0	0	0	0	0	0	0	0	0	0	0	0	0	0	0	0	0	0	0	0	0	0	0	0.000	0.000	0.000	0.000	0.000	0.000
27	2	3	LIM domain kinase 2	P000099	10885	31153	400	2314	2442	625	2314	2255	623	21	5	0	0	0	0	0	0	0	0	0	0	0	0	0	0	0	0	0	0	0	0	0	0	0	0	0	0	0	0	0.000	0.000	0.000	0.000	0.000	0.000
27	3	3	guanine nucleotide binding protein (G protein); alpha 15 (Gq class)	P000304	11495	31153	400	2314	2419	651	2056	2123	574	33	13	0	0	0	0	0	0	0	0	0	0	0	0	0	0	0	0	0	0	0	0	0	0	0	0	0	0	0	0	0.000	0.000	0.000	0.000	0.000	0.000
27	4	3	guanine nucleotide binding protein (G protein); alpha 15 (Gq class)	P000304	12104	31153	400	2570	2537	590	2570	2423	632	12	2	0	0	0	0	0	0	0	0	0	0	0	0	0	0	0	0	0	0	0	0	0	0	0	0	0	0	0	0	0.000	0.000	0.000	0.000	0.000	0.000
27	5	3	guanine nucleotide binding protein (G protein); alpha 15 (Gq class)	P000304	12714	31153	400	2056	2182	599	2314	2374	650	10	1	0	0	0	0	0	0	0	0	0	0	0	0	0	0	0	0	0	0	0	0	0	0	0	0	0	0	0	0	0.000	0.000	0.000	0.000	0.000	0.000
27	6	3	guanine nucleotide binding protein (G protein); alpha 15 (Gq class)	P000304	13324	31153	400	2570	2456	608	2314	2547	843	10	1	0	0	0	0	0	0	0	0	0	0	0	0	0	0	0	0	0	0	0	0	0	0	0	0	0	0	0	0	0.000	0.000	0.000	0.000	0.000	0.000
27	1	4	early growth response 2 (Krox-20 homolog; Drosophila)	P000396	10275	31860	400	2314	2481	581	2570	2596	625	11	3	0	0	0	0	0	0	0	0	0	0	0	0	0	0	0	0	0	0	0	0	0	0	0	0	0	0	0	0	0.000	0.000	0.000	0.000	0.000	0.000
27	2	4	early growth response 2 (Krox-20 homolog; Drosophila)	P000396	10885	31860	400	2570	2502	563	2570	2530	760	11	0	0	0	0	0	0	0	0	0	0	0	0	0	0	0	0	0	0	0	0	0	0	0	0	0	0	0	0	0	0.000	0.000	0.000	0.000	0.000	0.000
27	3	4	early growth response 2 (Krox-20 homolog; Drosophila)	P000396	11495	31860	400	2314	2366	684	2828	3034	1088	1	0	0	0	0	0	0	0	0	0	0	0	0	0	0	0	0	0	0	0	0	0	0	0	0	0	0	0	0	0	0.000	0.000	0.000	0.000	0.000	0.000
27	4	4	early growth response 2 (Krox-20 homolog; Drosophila)	P000396	12104	31860	400	2570	2586	657	2828	3163	1125	2	0	0	0	0	0	0	0	0	0	0	0	0	0	0	0	0	0	0	0	0	0	0	0	0	0	0	0	0	0	0.000	0.000	0.000	0.000	0.000	0.000
27	5	4	calmodulin 3 (phosphorylase kinase; delta)	P000496	12714	31860	400	2314	2423	600	2828	3159	1271	0	0	0	0	0	0	0	0	0	0	0	0	0	0	0	0	0	0	0	0	0	0	0	0	0	0	0	0	0	0	0.000	0.000	0.000	0.000	0.000	0.000
27	6	4	calmodulin 3 (phosphorylase kinase; delta)	P000496	13324	31860	400	2570	2575	655	3084	3266	1146	1	0	0	0	0	0	0	0	0	0	0	0	0	0	0	0	0	0	0	0	0	0	0	0	0	0	0	0	0	0	0.000	0.000	0.000	0.000	0.000	0.000
27	1	5	calmodulin 3 (phosphorylase kinase; delta)	P000496	10275	32567	400	2570	2597	656	2314	2337	698	29	4	0	0	0	0	0	0	0	0	0	0	0	0	0	0	0	0	0	0	0	0	0	0	0	0	0	0	0	0	0.000	0.000	0.000	0.000	0.000	0.000
27	2	5	calmodulin 3 (phosphorylase kinase; delta)	P000496	10885	32567	400	2828	3071	956	2828	3025	1346	11	2	0	0	0	0	0	0	0	0	0	0	0	0	0	0	0	0	0	0	0	0	0	0	0	0	0	0	0	0	0.000	0.000	0.000	0.000	0.000	0.000
27	3	5	calcium/calmodulin-dependent protein kinase kinase 2; beta	P001116	11495	32567	400	14650	14427	1735	6168	6258	1427	100	100	0	0	0	0	0	0	0	0	0	0	0	0	0	0	0	0	0	0	0	0	0	0	0	0	0	0	0	0	0.000	0.000	0.000	0.000	0.000	0.000
27	4	5	calcium/calmodulin-dependent protein kinase kinase 2; beta	P001116	12104	32567	400	15164	14869	1757	6682	6987	1572	100	100	0	0	0	0	0	0	0	0	0	0	0	0	0	0	0	0	0	0	0	0	0	0	0	0	0	0	0	0	0.000	0.000	0.000	0.000	0.000	0.000
27	5	5	calcium/calmodulin-dependent protein kinase kinase 2; beta	P001116	12714	32567	400	14392	14231	1732	6426	6629	1428	100	100	0	0	0	0	0	0	0	0	0	0	0	0	0	0	0	0	0	0	0	0	0	0	0	0	0	0	0	0	0.000	0.000	0.000	0.000	0.000	0.000
27	6	5	calcium/calmodulin-dependent protein kinase kinase 2; beta	P001116	13324	32567	400	14392	13856	1862	6168	6304	1515	100	100	0	0	0	0	0	0	0	0	0	0	0	0	0	0	0	0	0	0	0	0	0	0	0	0	0	0	0	0	0.000	0.000	0.000	0.000	0.000	0.000
28	1	1	Cy5/Cy3 labeled biotin-BSA marker proteins	n/a	13858	29715	400	2056	2096	651	2056	2181	672	20	2	0	0	0	0	0	0	0	0	0	0	0	0	0	0	0	0	0	0	0	0	0	0	0	0	0	0	0	0	0.000	0.000	0.000	0.000	0.000	0.000
28	2	1	Cy5/Cy3 labeled biotin-BSA marker proteins	n/a	14468	29715	400	1800	1824	620	2056	2162	629	9	2	0	0	0	0	0	0	0	0	0	0	0	0	0	0	0	0	0	0	0	0	0	0	0	0	0	0	0	0	0.000	0.000	0.000	0.000	0.000	0.000
28	3	1	empty	empty	15078	29715	400	2314	2290	661	2056	1995	569	26	8	0	0	0	0	0	0	0	0	0	0	0	0	0	0	0	0	0	0	0	0	0	0	0	0	0	0	0	0	0.000	0.000	0.000	0.000	0.000	0.000
28	4	1	empty	empty	15687	29715	400	1800	1914	605	2056	2004	559	10	2	0	0	0	0	0	0	0	0	0	0	0	0	0	0	0	0	0	0	0	0	0	0	0	0	0	0	0	0	0.000	0.000	0.000	0.000	0.000	0.000
28	5	1	empty	empty	16297	29715	400	1800	1825	579	2314	2250	670	2	0	0	0	0	0	0	0	0	0	0	0	0	0	0	0	0	0	0	0	0	0	0	0	0	0	0	0	0	0	0.000	0.000	0.000	0.000	0.000	0.000
28	6	1	empty	empty	16907	29715	400	1800	1851	566	2056	2098	762	8	1	0	0	0	0	0	0	0	0	0	0	0	0	0	0	0	0	0	0	0	0	0	0	0	0	0	0	0	0	0.000	0.000	0.000	0.000	0.000	0.000
28	1	2	Buffer	n/a	13858	30422	400	2314	2356	634	2314	2374	739	17	2	0	0	0	0	0	0	0	0	0	0	0	0	0	0	0	0	0	0	0	0	0	0	0	0	0	0	0	0	0.000	0.000	0.000	0.000	0.000	0.000
28	2	2	Buffer	n/a	14468	30422	400	2056	2129	679	2314	2259	675	12	1	0	0	0	0	0	0	0	0	0	0	0	0	0	0	0	0	0	0	0	0	0	0	0	0	0	0	0	0	0.000	0.000	0.000	0.000	0.000	0.000
28	3	2	Buffer	n/a	15078	30422	400	2056	2072	561	2056	2119	638	14	2	0	0	0	0	0	0	0	0	0	0	0	0	0	0	0	0	0	0	0	0	0	0	0	0	0	0	0	0	0.000	0.000	0.000	0.000	0.000	0.000
28	4	2	Buffer	n/a	15687	30422	400	2314	2275	599	2056	2187	603	25	6	0	0	0	0	0	0	0	0	0	0	0	0	0	0	0	0	0	0	0	0	0	0	0	0	0	0	0	0	0.000	0.000	0.000	0.000	0.000	0.000
28	5	2	receptor-interacting serine-threonine kinase 2	P000080	16297	30422	400	6682	6625	881	3084	3138	718	100	99	0	0	0	0	0	0	0	0	0	0	0	0	0	0	0	0	0	0	0	0	0	0	0	0	0	0	0	0	0.000	0.000	0.000	0.000	0.000	0.000
28	6	2	receptor-interacting serine-threonine kinase 2	P000080	16907	30422	400	6426	6528	1025	2828	2950	733	100	99	0	0	0	0	0	0	0	0	0	0	0	0	0	0	0	0	0	0	0	0	0	0	0	0	0	0	0	0	0.000	0.000	0.000	0.000	0.000	0.000
28	1	3	receptor-interacting serine-threonine kinase 2	P000080	13858	31129	400	8224	8161	1012	3598	3580	889	100	100	0	0	0	0	0	0	0	0	0	0	0	0	0	0	0	0	0	0	0	0	0	0	0	0	0	0	0	0	0.000	0.000	0.000	0.000	0.000	0.000
28	2	3	receptor-interacting serine-threonine kinase 2	P000080	14468	31129	400	7710	7681	1031	3598	3546	774	100	100	0	0	0	0	0	0	0	0	0	0	0	0	0	0	0	0	0	0	0	0	0	0	0	0	0	0	0	0	0.000	0.000	0.000	0.000	0.000	0.000
28	3	3	epidermal growth factor receptor pathway substrate 15	P000275	15078	31129	400	2828	3000	665	2314	2459	648	47	14	0	0	0	0	0	0	0	0	0	0	0	0	0	0	0	0	0	0	0	0	0	0	0	0	0	0	0	0	0.000	0.000	0.000	0.000	0.000	0.000
28	4	3	epidermal growth factor receptor pathway substrate 15	P000275	15687	31129	400	2570	2574	589	2314	2336	692	27	3	0	0	0	0	0	0	0	0	0	0	0	0	0	0	0	0	0	0	0	0	0	0	0	0	0	0	0	0	0.000	0.000	0.000	0.000	0.000	0.000
28	5	3	epidermal growth factor receptor pathway substrate 15	P000275	16297	31129	400	2570	2488	642	2056	2067	698	38	7	0	0	0	0	0	0	0	0	0	0	0	0	0	0	0	0	0	0	0	0	0	0	0	0	0	0	0	0	0.000	0.000	0.000	0.000	0.000	0.000
28	6	3	epidermal growth factor receptor pathway substrate 15	P000275	16907	31129	400	2570	2546	666	2314	2351	686	27	4	0	0	0	0	0	0	0	0	0	0	0	0	0	0	0	0	0	0	0	0	0	0	0	0	0	0	0	0	0.000	0.000	0.000	0.000	0.000	0.000
28	1	4	cyclin-dependent kinase inhibitor 2C (p18; inhibits CDK4)	P000362	13858	31836	400	2314	2392	524	2570	2729	704	5	0	0	0	0	0	0	0	0	0	0	0	0	0	0	0	0	0	0	0	0	0	0	0	0	0	0	0	0	0	0.000	0.000	0.000	0.000	0.000	0.000
28	2	4	cyclin-dependent kinase inhibitor 2C (p18; inhibits CDK4)	P000362	14468	31836	400	2056	2062	565	2570	2618	681	3	0	0	0	0	0	0	0	0	0	0	0	0	0	0	0	0	0	0	0	0	0	0	0	0	0	0	0	0	0	0.000	0.000	0.000	0.000	0.000	0.000
28	3	4	cyclin-dependent kinase inhibitor 2C (p18; inhibits CDK4)	P000362	15078	31836	400	2056	2190	561	2314	2308	645	8	0	0	0	0	0	0	0	0	0	0	0	0	0	0	0	0	0	0	0	0	0	0	0	0	0	0	0	0	0	0.000	0.000	0.000	0.000	0.000	0.000
28	4	4	cyclin-dependent kinase inhibitor 2C (p18; inhibits CDK4)	P000362	15687	31836	400	2056	2158	654	2314	2168	650	10	2	0	0	0	0	0	0	0	0	0	0	0	0	0	0	0	0	0	0	0	0	0	0	0	0	0	0	0	0	0.000	0.000	0.000	0.000	0.000	0.000
28	5	4	cell division cycle 42 (GTP binding protein; 25kDa); transcript variant 1	P000473	16297	31836	400	1800	1760	575	1800	1944	690	12	1	0	0	0	0	0	0	0	0	0	0	0	0	0	0	0	0	0	0	0	0	0	0	0	0	0	0	0	0	0.000	0.000	0.000	0.000	0.000	0.000
28	6	4	cell division cycle 42 (GTP binding protein; 25kDa); transcript variant 1	P000473	16907	31836	400	2056	2182	625	1800	1936	626	32	12	0	0	0	0	0	0	0	0	0	0	0	0	0	0	0	0	0	0	0	0	0	0	0	0	0	0	0	0	0.000	0.000	0.000	0.000	0.000	0.000
28	1	5	cell division cycle 42 (GTP binding protein; 25kDa); transcript variant 1	P000473	13858	32543	400	3342	3380	929	3084	3328	1412	12	1	0	0	0	0	0	0	0	0	0	0	0	0	0	0	0	0	0	0	0	0	0	0	0	0	0	0	0	0	0.000	0.000	0.000	0.000	0.000	0.000
28	2	5	cell division cycle 42 (GTP binding protein; 25kDa); transcript variant 1	P000473	14468	32543	400	2570	2518	589	2570	2496	649	13	1	0	0	0	0	0	0	0	0	0	0	0	0	0	0	0	0	0	0	0	0	0	0	0	0	0	0	0	0	0.000	0.000	0.000	0.000	0.000	0.000
28	3	5	guanine nucleotide binding protein (G protein); gamma transducing activity polypeptide 1	P000576	15078	32543	400	3084	3020	719	2570	2490	687	41	8	0	0	0	0	0	0	0	0	0	0	0	0	0	0	0	0	0	0	0	0	0	0	0	0	0	0	0	0	0.000	0.000	0.000	0.000	0.000	0.000
28	4	5	guanine nucleotide binding protein (G protein); gamma transducing activity polypeptide 1	P000576	15687	32543	400	2314	2394	671	2314	2230	564	21	6	0	0	0	0	0	0	0	0	0	0	0	0	0	0	0	0	0	0	0	0	0	0	0	0	0	0	0	0	0.000	0.000	0.000	0.000	0.000	0.000
28	5	5	guanine nucleotide binding protein (G protein); gamma transducing activity polypeptide 1	P000576	16297	32543	400	2314	2370	596	2056	1952	536	30	7	0	0	0	0	0	0	0	0	0	0	0	0	0	0	0	0	0	0	0	0	0	0	0	0	0	0	0	0	0.000	0.000	0.000	0.000	0.000	0.000
28	6	5	guanine nucleotide binding protein (G protein); gamma transducing activity polypeptide 1	P000576	16907	32543	400	2314	2198	618	2056	1998	629	21	6	0	0	0	0	0	0	0	0	0	0	0	0	0	0	0	0	0	0	0	0	0	0	0	0	0	0	0	0	0.000	0.000	0.000	0.000	0.000	0.000
29	1	1	Cy5/Cy3 labeled biotin-BSA marker proteins	n/a	2958	33274	400	1800	1923	582	2056	2074	643	10	1	0	0	0	0	0	0	0	0	0	0	0	0	0	0	0	0	0	0	0	0	0	0	0	0	0	0	0	0	0.000	0.000	0.000	0.000	0.000	0.000
29	2	1	Cy5/Cy3 labeled biotin-BSA marker proteins	n/a	3568	33274	400	2056	2045	606	2056	2184	644	14	2	0	0	0	0	0	0	0	0	0	0	0	0	0	0	0	0	0	0	0	0	0	0	0	0	0	0	0	0	0.000	0.000	0.000	0.000	0.000	0.000
29	3	1	empty	empty	4178	33274	400	2314	2250	632	2314	2235	670	12	1	0	0	0	0	0	0	0	0	0	0	0	0	0	0	0	0	0	0	0	0	0	0	0	0	0	0	0	0	0.000	0.000	0.000	0.000	0.000	0.000
29	4	1	empty	empty	4787	33274	400	2056	2028	568	2056	2102	621	10	2	0	0	0	0	0	0	0	0	0	0	0	0	0	0	0	0	0	0	0	0	0	0	0	0	0	0	0	0	0.000	0.000	0.000	0.000	0.000	0.000
29	5	1	empty	empty	5397	33274	400	2056	2173	584	2314	2240	621	8	2	0	0	0	0	0	0	0	0	0	0	0	0	0	0	0	0	0	0	0	0	0	0	0	0	0	0	0	0	0.000	0.000	0.000	0.000	0.000	0.000
29	6	1	empty	empty	6007	33274	400	2056	2221	632	2056	2231	625	21	7	0	0	0	0	0	0	0	0	0	0	0	0	0	0	0	0	0	0	0	0	0	0	0	0	0	0	0	0	0.000	0.000	0.000	0.000	0.000	0.000
29	1	2	v-raf murine sarcoma 3611 viral oncogene homolog 1	P000056	2958	33981	400	2570	2517	609	2314	2280	632	24	5	0	0	0	0	0	0	0	0	0	0	0	0	0	0	0	0	0	0	0	0	0	0	0	0	0	0	0	0	0.000	0.000	0.000	0.000	0.000	0.000
29	2	2	v-raf murine sarcoma 3611 viral oncogene homolog 1	P000056	3568	33981	400	2314	2518	652	2314	2408	645	24	6	0	0	0	0	0	0	0	0	0	0	0	0	0	0	0	0	0	0	0	0	0	0	0	0	0	0	0	0	0.000	0.000	0.000	0.000	0.000	0.000
29	3	2	v-raf murine sarcoma 3611 viral oncogene homolog 1	P000056	4178	33981	400	2314	2393	584	2314	2379	628	15	5	0	0	0	0	0	0	0	0	0	0	0	0	0	0	0	0	0	0	0	0	0	0	0	0	0	0	0	0	0.000	0.000	0.000	0.000	0.000	0.000
29	4	2	v-raf murine sarcoma 3611 viral oncogene homolog 1	P000056	4787	33981	400	2314	2327	609	2314	2259	639	14	4	0	0	0	0	0	0	0	0	0	0	0	0	0	0	0	0	0	0	0	0	0	0	0	0	0	0	0	0	0.000	0.000	0.000	0.000	0.000	0.000
29	5	2	abl-interactor 1	P000199	5397	33981	400	3084	3228	805	2056	2210	619	72	48	0	0	0	0	0	0	0	0	0	0	0	0	0	0	0	0	0	0	0	0	0	0	0	0	0	0	0	0	0.000	0.000	0.000	0.000	0.000	0.000
29	6	2	abl-interactor 1	P000199	6007	33981	400	3084	2971	620	2314	2323	606	52	21	0	0	0	0	0	0	0	0	0	0	0	0	0	0	0	0	0	0	0	0	0	0	0	0	0	0	0	0	0.000	0.000	0.000	0.000	0.000	0.000
29	1	3	abl-interactor 1	P000199	2958	34688	400	2828	2916	660	2570	2531	718	30	6	0	0	0	0	0	0	0	0	0	0	0	0	0	0	0	0	0	0	0	0	0	0	0	0	0	0	0	0	0.000	0.000	0.000	0.000	0.000	0.000
29	2	3	abl-interactor 1	P000199	3568	34688	400	3084	2994	634	2314	2427	611	52	21	0	0	0	0	0	0	0	0	0	0	0	0	0	0	0	0	0	0	0	0	0	0	0	0	0	0	0	0	0.000	0.000	0.000	0.000	0.000	0.000
29	3	3	calponin 1; basic; smooth muscle	P000342	4178	34688	400	2570	2749	604	2570	2528	725	20	4	0	0	0	0	0	0	0	0	0	0	0	0	0	0	0	0	0	0	0	0	0	0	0	0	0	0	0	0	0.000	0.000	0.000	0.000	0.000	0.000
29	4	3	calponin 1; basic; smooth muscle	P000342	4787	34688	400	2570	2499	541	2570	2479	629	8	1	0	0	0	0	0	0	0	0	0	0	0	0	0	0	0	0	0	0	0	0	0	0	0	0	0	0	0	0	0.000	0.000	0.000	0.000	0.000	0.000
29	5	3	calponin 1; basic; smooth muscle	P000342	5397	34688	400	2570	2542	587	2314	2248	543	23	6	0	0	0	0	0	0	0	0	0	0	0	0	0	0	0	0	0	0	0	0	0	0	0	0	0	0	0	0	0.000	0.000	0.000	0.000	0.000	0.000
29	6	3	calponin 1; basic; smooth muscle	P000342	6007	34688	400	2570	2718	631	2314	2242	653	33	5	0	0	0	0	0	0	0	0	0	0	0	0	0	0	0	0	0	0	0	0	0	0	0	0	0	0	0	0	0.000	0.000	0.000	0.000	0.000	0.000
29	1	4	guanine nucleotide binding protein (G protein); beta polypeptide 3	P000444	2958	35395	400	2314	2385	585	2314	2448	528	16	3	0	0	0	0	0	0	0	0	0	0	0	0	0	0	0	0	0	0	0	0	0	0	0	0	0	0	0	0	0.000	0.000	0.000	0.000	0.000	0.000
29	2	4	guanine nucleotide binding protein (G protein); beta polypeptide 3	P000444	3568	35395	400	2314	2385	598	2314	2312	599	16	3	0	0	0	0	0	0	0	0	0	0	0	0	0	0	0	0	0	0	0	0	0	0	0	0	0	0	0	0	0.000	0.000	0.000	0.000	0.000	0.000
29	3	4	guanine nucleotide binding protein (G protein); beta polypeptide 3	P000444	4178	35395	400	2570	2619	591	2314	2322	645	28	3	0	0	0	0	0	0	0	0	0	0	0	0	0	0	0	0	0	0	0	0	0	0	0	0	0	0	0	0	0.000	0.000	0.000	0.000	0.000	0.000
29	4	4	guanine nucleotide binding protein (G protein); beta polypeptide 3	P000444	4787	35395	400	2314	2221	585	2314	2296	636	9	2	0	0	0	0	0	0	0	0	0	0	0	0	0	0	0	0	0	0	0	0	0	0	0	0	0	0	0	0	0.000	0.000	0.000	0.000	0.000	0.000
29	5	4	stathmin 1/oncoprotein 18	P000555	5397	35395	400	2314	2413	546	2314	2284	654	17	1	0	0	0	0	0	0	0	0	0	0	0	0	0	0	0	0	0	0	0	0	0	0	0	0	0	0	0	0	0.000	0.000	0.000	0.000	0.000	0.000
29	6	4	stathmin 1/oncoprotein 18	P000555	6007	35395	400	2570	2613	617	2314	2366	622	29	9	0	0	0	0	0	0	0	0	0	0	0	0	0	0	0	0	0	0	0	0	0	0	0	0	0	0	0	0	0.000	0.000	0.000	0.000	0.000	0.000
29	1	5	stathmin 1/oncoprotein 18	P000555	2958	36102	400	2314	2334	605	2314	2369	581	16	4	0	0	0	0	0	0	0	0	0	0	0	0	0	0	0	0	0	0	0	0	0	0	0	0	0	0	0	0	0.000	0.000	0.000	0.000	0.000	0.000
29	2	5	stathmin 1/oncoprotein 18	P000555	3568	36102	400	2314	2337	615	2314	2311	571	16	4	0	0	0	0	0	0	0	0	0	0	0	0	0	0	0	0	0	0	0	0	0	0	0	0	0	0	0	0	0.000	0.000	0.000	0.000	0.000	0.000
29	3	5	Buffer	n/a	4178	36102	400	2570	2432	698	2570	2505	606	13	3	0	0	0	0	0	0	0	0	0	0	0	0	0	0	0	0	0	0	0	0	0	0	0	0	0	0	0	0	0.000	0.000	0.000	0.000	0.000	0.000
29	4	5	Buffer	n/a	4787	36102	400	2314	2331	603	2314	2256	539	15	4	0	0	0	0	0	0	0	0	0	0	0	0	0	0	0	0	0	0	0	0	0	0	0	0	0	0	0	0	0.000	0.000	0.000	0.000	0.000	0.000
29	5	5	Buffer	n/a	5397	36102	400	2314	2412	608	2314	2405	636	17	5	0	0	0	0	0	0	0	0	0	0	0	0	0	0	0	0	0	0	0	0	0	0	0	0	0	0	0	0	0.000	0.000	0.000	0.000	0.000	0.000
29	6	5	Buffer	n/a	6007	36102	400	2314	2384	553	2314	2305	602	14	3	0	0	0	0	0	0	0	0	0	0	0	0	0	0	0	0	0	0	0	0	0	0	0	0	0	0	0	0	0.000	0.000	0.000	0.000	0.000	0.000
30	1	1	BSA2	n/a	6666	33324	400	2570	2460	533	2314	2363	742	17	1	0	0	0	0	0	0	0	0	0	0	0	0	0	0	0	0	0	0	0	0	0	0	0	0	0	0	0	0	0.000	0.000	0.000	0.000	0.000	0.000
30	2	1	BSA2	n/a	7276	33324	400	2314	2308	592	2314	2401	632	14	3	0	0	0	0	0	0	0	0	0	0	0	0	0	0	0	0	0	0	0	0	0	0	0	0	0	0	0	0	0.000	0.000	0.000	0.000	0.000	0.000
30	3	1	empty	empty	7886	33324	400	2056	2123	636	2314	2276	617	10	2	0	0	0	0	0	0	0	0	0	0	0	0	0	0	0	0	0	0	0	0	0	0	0	0	0	0	0	0	0.000	0.000	0.000	0.000	0.000	0.000
30	4	1	empty	empty	8495	33324	400	2056	2203	594	2314	2281	552	11	1	0	0	0	0	0	0	0	0	0	0	0	0	0	0	0	0	0	0	0	0	0	0	0	0	0	0	0	0	0.000	0.000	0.000	0.000	0.000	0.000
30	5	1	empty	empty	9105	33324	400	2314	2383	542	2314	2389	596	15	3	0	0	0	0	0	0	0	0	0	0	0	0	0	0	0	0	0	0	0	0	0	0	0	0	0	0	0	0	0.000	0.000	0.000	0.000	0.000	0.000
30	6	1	empty	empty	9715	33324	400	2314	2436	721	2314	2352	636	24	9	0	0	0	0	0	0	0	0	0	0	0	0	0	0	0	0	0	0	0	0	0	0	0	0	0	0	0	0	0.000	0.000	0.000	0.000	0.000	0.000
30	1	2	protein kinase; cAMP-dependent; catalytic; beta	P000034	6666	34031	400	2314	2344	624	2056	2172	658	28	3	0	0	0	0	0	0	0	0	0	0	0	0	0	0	0	0	0	0	0	0	0	0	0	0	0	0	0	0	0.000	0.000	0.000	0.000	0.000	0.000
30	2	2	protein kinase; cAMP-dependent; catalytic; beta	P000034	7276	34031	400	2314	2421	586	2314	2309	654	19	2	0	0	0	0	0	0	0	0	0	0	0	0	0	0	0	0	0	0	0	0	0	0	0	0	0	0	0	0	0.000	0.000	0.000	0.000	0.000	0.000
30	3	2	protein kinase; cAMP-dependent; catalytic; beta	P000034	7886	34031	400	2056	2201	576	2056	2196	574	19	5	0	0	0	0	0	0	0	0	0	0	0	0	0	0	0	0	0	0	0	0	0	0	0	0	0	0	0	0	0.000	0.000	0.000	0.000	0.000	0.000
30	4	2	protein kinase; cAMP-dependent; catalytic; beta	P000034	8495	34031	400	2314	2347	630	2314	2313	655	16	2	0	0	0	0	0	0	0	0	0	0	0	0	0	0	0	0	0	0	0	0	0	0	0	0	0	0	0	0	0.000	0.000	0.000	0.000	0.000	0.000
30	5	2	v-Ha-ras Harvey rat sarcoma viral oncogene homolog	P000143	9105	34031	400	2570	2497	627	2314	2421	649	23	3	0	0	0	0	0	0	0	0	0	0	0	0	0	0	0	0	0	0	0	0	0	0	0	0	0	0	0	0	0.000	0.000	0.000	0.000	0.000	0.000
30	6	2	v-Ha-ras Harvey rat sarcoma viral oncogene homolog	P000143	9715	34031	400	2314	2469	720	2314	2337	631	25	8	0	0	0	0	0	0	0	0	0	0	0	0	0	0	0	0	0	0	0	0	0	0	0	0	0	0	0	0	0.000	0.000	0.000	0.000	0.000	0.000
30	1	3	v-Ha-ras Harvey rat sarcoma viral oncogene homolog	P000143	6666	34738	400	2570	2633	618	2314	2334	587	28	10	0	0	0	0	0	0	0	0	0	0	0	0	0	0	0	0	0	0	0	0	0	0	0	0	0	0	0	0	0.000	0.000	0.000	0.000	0.000	0.000
30	2	3	v-Ha-ras Harvey rat sarcoma viral oncogene homolog	P000143	7276	34738	400	2828	2931	608	2314	2286	575	46	21	0	0	0	0	0	0	0	0	0	0	0	0	0	0	0	0	0	0	0	0	0	0	0	0	0	0	0	0	0.000	0.000	0.000	0.000	0.000	0.000
30	3	3	suppressor of cytokine signaling 4	P000324	7886	34738	400	2314	2450	619	2314	2311	557	20	6	0	0	0	0	0	0	0	0	0	0	0	0	0	0	0	0	0	0	0	0	0	0	0	0	0	0	0	0	0.000	0.000	0.000	0.000	0.000	0.000
30	4	3	suppressor of cytokine signaling 4	P000324	8495	34738	400	2570	2666	629	2314	2331	648	30	5	0	0	0	0	0	0	0	0	0	0	0	0	0	0	0	0	0	0	0	0	0	0	0	0	0	0	0	0	0.000	0.000	0.000	0.000	0.000	0.000
30	5	3	suppressor of cytokine signaling 4	P000324	9105	34738	400	2570	2538	688	2570	2528	666	16	2	0	0	0	0	0	0	0	0	0	0	0	0	0	0	0	0	0	0	0	0	0	0	0	0	0	0	0	0	0.000	0.000	0.000	0.000	0.000	0.000
30	6	3	suppressor of cytokine signaling 4	P000324	9715	34738	400	2570	2549	664	2314	2351	543	28	10	0	0	0	0	0	0	0	0	0	0	0	0	0	0	0	0	0	0	0	0	0	0	0	0	0	0	0	0	0.000	0.000	0.000	0.000	0.000	0.000
30	1	4	mitogen-activated protein kinase-activated protein kinase 3	P000424	6666	35445	400	2314	2392	581	2314	2286	648	16	1	0	0	0	0	0	0	0	0	0	0	0	0	0	0	0	0	0	0	0	0	0	0	0	0	0	0	0	0	0.000	0.000	0.000	0.000	0.000	0.000
30	2	4	mitogen-activated protein kinase-activated protein kinase 3	P000424	7276	35445	400	2828	2752	599	2570	2470	645	21	3	0	0	0	0	0	0	0	0	0	0	0	0	0	0	0	0	0	0	0	0	0	0	0	0	0	0	0	0	0.000	0.000	0.000	0.000	0.000	0.000
30	3	4	mitogen-activated protein kinase-activated protein kinase 3	P000424	7886	35445	400	2314	2263	632	2314	2261	628	13	3	0	0	0	0	0	0	0	0	0	0	0	0	0	0	0	0	0	0	0	0	0	0	0	0	0	0	0	0	0.000	0.000	0.000	0.000	0.000	0.000
30	4	4	mitogen-activated protein kinase-activated protein kinase 3	P000424	8495	35445	400	2570	2575	513	2314	2387	559	24	4	0	0	0	0	0	0	0	0	0	0	0	0	0	0	0	0	0	0	0	0	0	0	0	0	0	0	0	0	0.000	0.000	0.000	0.000	0.000	0.000
30	5	4	hypoxia-inducible factor 1; alpha subunit (basic helix-loop-helix transcript	P000526	9105	35445	400	2570	2529	536	2314	2476	639	22	4	0	0	0	0	0	0	0	0	0	0	0	0	0	0	0	0	0	0	0	0	0	0	0	0	0	0	0	0	0.000	0.000	0.000	0.000	0.000	0.000
30	6	4	hypoxia-inducible factor 1; alpha subunit (basic helix-loop-helix transcript	P000526	9715	35445	400	2570	2495	598	2314	2310	563	20	5	0	0	0	0	0	0	0	0	0	0	0	0	0	0	0	0	0	0	0	0	0	0	0	0	0	0	0	0	0.000	0.000	0.000	0.000	0.000	0.000
30	1	5	hypoxia-inducible factor 1; alpha subunit (basic helix-loop-helix transcript	P000526	6666	36152	400	2314	2376	618	2314	2256	571	17	5	0	0	0	0	0	0	0	0	0	0	0	0	0	0	0	0	0	0	0	0	0	0	0	0	0	0	0	0	0.000	0.000	0.000	0.000	0.000	0.000
30	2	5	hypoxia-inducible factor 1; alpha subunit (basic helix-loop-helix transcript	P000526	7276	36152	400	2570	2536	548	2570	2466	575	10	2	0	0	0	0	0	0	0	0	0	0	0	0	0	0	0	0	0	0	0	0	0	0	0	0	0	0	0	0	0.000	0.000	0.000	0.000	0.000	0.000
30	3	5	Buffer	n/a	7886	36152	400	2314	2251	631	2056	2067	594	26	7	0	0	0	0	0	0	0	0	0	0	0	0	0	0	0	0	0	0	0	0	0	0	0	0	0	0	0	0	0.000	0.000	0.000	0.000	0.000	0.000
30	4	5	Buffer	n/a	8495	36152	400	2056	2076	588	2056	2198	592	15	3	0	0	0	0	0	0	0	0	0	0	0	0	0	0	0	0	0	0	0	0	0	0	0	0	0	0	0	0	0.000	0.000	0.000	0.000	0.000	0.000
30	5	5	Buffer	n/a	9105	36152	400	2314	2205	702	2314	2363	570	13	3	0	0	0	0	0	0	0	0	0	0	0	0	0	0	0	0	0	0	0	0	0	0	0	0	0	0	0	0	0.000	0.000	0.000	0.000	0.000	0.000
30	6	5	Buffer	n/a	9715	36152	400	2314	2288	707	2314	2242	603	16	5	0	0	0	0	0	0	0	0	0	0	0	0	0	0	0	0	0	0	0	0	0	0	0	0	0	0	0	0	0.000	0.000	0.000	0.000	0.000	0.000
31	1	1	Nonphosphopeptide2	empty	10374	33373	400	2828	2916	731	2570	2562	752	30	8	0	0	0	0	0	0	0	0	0	0	0	0	0	0	0	0	0	0	0	0	0	0	0	0	0	0	0	0	0.000	0.000	0.000	0.000	0.000	0.000
31	2	1	Nonphosphopeptide2	empty	10984	33373	400	2056	2123	541	2314	2390	689	6	0	0	0	0	0	0	0	0	0	0	0	0	0	0	0	0	0	0	0	0	0	0	0	0	0	0	0	0	0	0.000	0.000	0.000	0.000	0.000	0.000
31	3	1	empty	empty	11594	33373	400	2056	2150	616	2828	2789	662	1	0	0	0	0	0	0	0	0	0	0	0	0	0	0	0	0	0	0	0	0	0	0	0	0	0	0	0	0	0	0.000	0.000	0.000	0.000	0.000	0.000
31	4	1	empty	empty	12203	33373	400	2314	2454	583	2828	2911	873	2	0	0	0	0	0	0	0	0	0	0	0	0	0	0	0	0	0	0	0	0	0	0	0	0	0	0	0	0	0	0.000	0.000	0.000	0.000	0.000	0.000
31	5	1	empty	empty	12813	33373	400	2056	2204	625	2314	2442	824	5	0	0	0	0	0	0	0	0	0	0	0	0	0	0	0	0	0	0	0	0	0	0	0	0	0	0	0	0	0	0.000	0.000	0.000	0.000	0.000	0.000
31	6	1	empty	empty	13423	33373	400	2314	2262	525	2314	2464	891	4	0	0	0	0	0	0	0	0	0	0	0	0	0	0	0	0	0	0	0	0	0	0	0	0	0	0	0	0	0	0.000	0.000	0.000	0.000	0.000	0.000
31	1	2	mitogen-activated protein kinase kinase 6; transcript variant 1	P000017	10374	34080	400	2828	2862	635	2828	2869	718	17	2	0	0	0	0	0	0	0	0	0	0	0	0	0	0	0	0	0	0	0	0	0	0	0	0	0	0	0	0	0.000	0.000	0.000	0.000	0.000	0.000
31	2	2	mitogen-activated protein kinase kinase 6; transcript variant 1	P000017	10984	34080	400	2828	2705	700	2570	2585	669	23	3	0	0	0	0	0	0	0	0	0	0	0	0	0	0	0	0	0	0	0	0	0	0	0	0	0	0	0	0	0.000	0.000	0.000	0.000	0.000	0.000
31	3	2	mitogen-activated protein kinase kinase 6; transcript variant 1	P000017	11594	34080	400	2570	2551	593	2314	2453	668	22	3	0	0	0	0	0	0	0	0	0	0	0	0	0	0	0	0	0	0	0	0	0	0	0	0	0	0	0	0	0.000	0.000	0.000	0.000	0.000	0.000
31	4	2	mitogen-activated protein kinase kinase 6; transcript variant 1	P000017	12203	34080	400	2828	2692	653	2314	2248	604	35	12	0	0	0	0	0	0	0	0	0	0	0	0	0	0	0	0	0	0	0	0	0	0	0	0	0	0	0	0	0.000	0.000	0.000	0.000	0.000	0.000
31	5	2	ems1 sequence (mammary tumor and squamous cell carcinoma-associated (p80/85	P000100	12813	34080	400	2314	2253	658	2314	2354	670	15	2	0	0	0	0	0	0	0	0	0	0	0	0	0	0	0	0	0	0	0	0	0	0	0	0	0	0	0	0	0.000	0.000	0.000	0.000	0.000	0.000
31	6	2	ems1 sequence (mammary tumor and squamous cell carcinoma-associated (p80/85	P000100	13423	34080	400	2314	2444	531	2314	2414	592	15	4	0	0	0	0	0	0	0	0	0	0	0	0	0	0	0	0	0	0	0	0	0	0	0	0	0	0	0	0	0.000	0.000	0.000	0.000	0.000	0.000
31	1	3	ems1 sequence (mammary tumor and squamous cell carcinoma-associated (p80/85	P000100	10374	34787	400	2570	2654	661	2570	2696	794	12	1	0	0	0	0	0	0	0	0	0	0	0	0	0	0	0	0	0	0	0	0	0	0	0	0	0	0	0	0	0.000	0.000	0.000	0.000	0.000	0.000
31	2	3	ems1 sequence (mammary tumor and squamous cell carcinoma-associated (p80/85	P000100	10984	34787	400	2570	2495	585	2314	2433	706	22	1	0	0	0	0	0	0	0	0	0	0	0	0	0	0	0	0	0	0	0	0	0	0	0	0	0	0	0	0	0.000	0.000	0.000	0.000	0.000	0.000
31	3	3	guanine nucleotide binding protein (G protein); gamma 11	P000305	11594	34787	400	2570	2460	584	2314	2221	588	19	3	0	0	0	0	0	0	0	0	0	0	0	0	0	0	0	0	0	0	0	0	0	0	0	0	0	0	0	0	0.000	0.000	0.000	0.000	0.000	0.000
31	4	3	guanine nucleotide binding protein (G protein); gamma 11	P000305	12203	34787	400	2570	2515	657	2314	2202	563	23	9	0	0	0	0	0	0	0	0	0	0	0	0	0	0	0	0	0	0	0	0	0	0	0	0	0	0	0	0	0.000	0.000	0.000	0.000	0.000	0.000
31	5	3	guanine nucleotide binding protein (G protein); gamma 11	P000305	12813	34787	400	2056	2173	608	2314	2225	608	10	3	0	0	0	0	0	0	0	0	0	0	0	0	0	0	0	0	0	0	0	0	0	0	0	0	0	0	0	0	0.000	0.000	0.000	0.000	0.000	0.000
31	6	3	guanine nucleotide binding protein (G protein); gamma 11	P000305	13423	34787	400	2314	2360	522	2314	2278	580	13	2	0	0	0	0	0	0	0	0	0	0	0	0	0	0	0	0	0	0	0	0	0	0	0	0	0	0	0	0	0.000	0.000	0.000	0.000	0.000	0.000
31	1	4	fibroblast growth factor 1 (acidic)	P000397	10374	35494	400	2570	2482	584	2314	2326	528	21	5	0	0	0	0	0	0	0	0	0	0	0	0	0	0	0	0	0	0	0	0	0	0	0	0	0	0	0	0	0.000	0.000	0.000	0.000	0.000	0.000
31	2	4	fibroblast growth factor 1 (acidic)	P000397	10984	35494	400	2056	2151	585	2314	2243	616	9	1	0	0	0	0	0	0	0	0	0	0	0	0	0	0	0	0	0	0	0	0	0	0	0	0	0	0	0	0	0.000	0.000	0.000	0.000	0.000	0.000
31	3	4	fibroblast growth factor 1 (acidic)	P000397	11594	35494	400	2056	2115	617	2314	2337	623	8	1	0	0	0	0	0	0	0	0	0	0	0	0	0	0	0	0	0	0	0	0	0	0	0	0	0	0	0	0	0.000	0.000	0.000	0.000	0.000	0.000
31	4	4	fibroblast growth factor 1 (acidic)	P000397	12203	35494	400	2314	2366	572	2314	2365	602	15	4	0	0	0	0	0	0	0	0	0	0	0	0	0	0	0	0	0	0	0	0	0	0	0	0	0	0	0	0	0.000	0.000	0.000	0.000	0.000	0.000
31	5	4	cell division cycle 25B; transcript variant 3	P000500	12813	35494	400	2314	2247	567	2314	2339	631	12	2	0	0	0	0	0	0	0	0	0	0	0	0	0	0	0	0	0	0	0	0	0	0	0	0	0	0	0	0	0.000	0.000	0.000	0.000	0.000	0.000
31	6	4	cell division cycle 25B; transcript variant 3	P000500	13423	35494	400	2314	2217	561	2056	2246	598	20	4	0	0	0	0	0	0	0	0	0	0	0	0	0	0	0	0	0	0	0	0	0	0	0	0	0	0	0	0	0.000	0.000	0.000	0.000	0.000	0.000
31	1	5	cell division cycle 25B; transcript variant 3	P000500	10374	36201	400	2314	2468	641	2056	2194	685	34	7	0	0	0	0	0	0	0	0	0	0	0	0	0	0	0	0	0	0	0	0	0	0	0	0	0	0	0	0	0.000	0.000	0.000	0.000	0.000	0.000
31	2	5	cell division cycle 25B; transcript variant 3	P000500	10984	36201	400	2056	2154	602	2314	2257	681	7	1	0	0	0	0	0	0	0	0	0	0	0	0	0	0	0	0	0	0	0	0	0	0	0	0	0	0	0	0	0.000	0.000	0.000	0.000	0.000	0.000
31	3	5	nuclear receptor subfamily 1; group I; member 2	P000920	11594	36201	400	2314	2292	637	2314	2274	657	13	2	0	0	0	0	0	0	0	0	0	0	0	0	0	0	0	0	0	0	0	0	0	0	0	0	0	0	0	0	0.000	0.000	0.000	0.000	0.000	0.000
31	4	5	nuclear receptor subfamily 1; group I; member 2	P000920	12203	36201	400	2314	2438	693	2314	2437	554	22	6	0	0	0	0	0	0	0	0	0	0	0	0	0	0	0	0	0	0	0	0	0	0	0	0	0	0	0	0	0.000	0.000	0.000	0.000	0.000	0.000
31	5	5	nuclear receptor subfamily 1; group I; member 2	P000920	12813	36201	400	2314	2379	658	2056	2193	656	29	6	0	0	0	0	0	0	0	0	0	0	0	0	0	0	0	0	0	0	0	0	0	0	0	0	0	0	0	0	0.000	0.000	0.000	0.000	0.000	0.000
31	6	5	nuclear receptor subfamily 1; group I; member 2	P000920	13423	36201	400	2314	2301	655	2314	2315	567	17	3	0	0	0	0	0	0	0	0	0	0	0	0	0	0	0	0	0	0	0	0	0	0	0	0	0	0	0	0	0.000	0.000	0.000	0.000	0.000	0.000
32	1	1	Cy5/Cy3 labeled biotin-BSA marker proteins	n/a	13859	33473	400	2056	2065	603	2056	2235	667	14	2	0	0	0	0	0	0	0	0	0	0	0	0	0	0	0	0	0	0	0	0	0	0	0	0	0	0	0	0	0.000	0.000	0.000	0.000	0.000	0.000
32	2	1	Cy5/Cy3 labeled biotin-BSA marker proteins	n/a	14469	33473	400	2056	2020	543	2056	2058	619	9	1	0	0	0	0	0	0	0	0	0	0	0	0	0	0	0	0	0	0	0	0	0	0	0	0	0	0	0	0	0.000	0.000	0.000	0.000	0.000	0.000
32	3	1	empty	empty	15079	33473	400	1800	1882	620	2056	2168	579	9	3	0	0	0	0	0	0	0	0	0	0	0	0	0	0	0	0	0	0	0	0	0	0	0	0	0	0	0	0	0.000	0.000	0.000	0.000	0.000	0.000
32	4	1	empty	empty	15688	33473	400	1800	1718	541	2056	2133	643	4	0	0	0	0	0	0	0	0	0	0	0	0	0	0	0	0	0	0	0	0	0	0	0	0	0	0	0	0	0	0.000	0.000	0.000	0.000	0.000	0.000
32	5	1	empty	empty	16298	33473	400	1800	1753	610	2056	1953	568	7	1	0	0	0	0	0	0	0	0	0	0	0	0	0	0	0	0	0	0	0	0	0	0	0	0	0	0	0	0	0.000	0.000	0.000	0.000	0.000	0.000
32	6	1	empty	empty	16908	33473	400	1800	1774	575	1800	1960	613	12	2	0	0	0	0	0	0	0	0	0	0	0	0	0	0	0	0	0	0	0	0	0	0	0	0	0	0	0	0	0.000	0.000	0.000	0.000	0.000	0.000
32	1	2	Buffer	n/a	13859	34180	400	2314	2207	531	2314	2210	576	7	0	0	0	0	0	0	0	0	0	0	0	0	0	0	0	0	0	0	0	0	0	0	0	0	0	0	0	0	0	0.000	0.000	0.000	0.000	0.000	0.000
32	2	2	Buffer	n/a	14469	34180	400	2056	2086	657	2056	2065	547	19	3	0	0	0	0	0	0	0	0	0	0	0	0	0	0	0	0	0	0	0	0	0	0	0	0	0	0	0	0	0.000	0.000	0.000	0.000	0.000	0.000
32	3	2	Buffer	n/a	15079	34180	400	2056	2152	551	2314	2320	581	6	1	0	0	0	0	0	0	0	0	0	0	0	0	0	0	0	0	0	0	0	0	0	0	0	0	0	0	0	0	0.000	0.000	0.000	0.000	0.000	0.000
32	4	2	Buffer	n/a	15688	34180	400	2056	2103	581	2056	2095	750	15	1	0	0	0	0	0	0	0	0	0	0	0	0	0	0	0	0	0	0	0	0	0	0	0	0	0	0	0	0	0.000	0.000	0.000	0.000	0.000	0.000
32	5	2	mitogen-activated protein kinase kinase 5; transcript variant A	P000081	16298	34180	400	2056	2135	573	2056	2051	624	16	3	0	0	0	0	0	0	0	0	0	0	0	0	0	0	0	0	0	0	0	0	0	0	0	0	0	0	0	0	0.000	0.000	0.000	0.000	0.000	0.000
32	6	2	mitogen-activated protein kinase kinase 5; transcript variant A	P000081	16908	34180	400	2056	2041	568	2056	2068	613	11	3	0	0	0	0	0	0	0	0	0	0	0	0	0	0	0	0	0	0	0	0	0	0	0	0	0	0	0	0	0.000	0.000	0.000	0.000	0.000	0.000
32	1	3	mitogen-activated protein kinase kinase 5; transcript variant A	P000081	13859	34887	400	2314	2462	653	2056	2236	601	34	13	0	0	0	0	0	0	0	0	0	0	0	0	0	0	0	0	0	0	0	0	0	0	0	0	0	0	0	0	0.000	0.000	0.000	0.000	0.000	0.000
32	2	3	mitogen-activated protein kinase kinase 5; transcript variant A	P000081	14469	34887	400	2314	2303	539	2314	2282	627	11	1	0	0	0	0	0	0	0	0	0	0	0	0	0	0	0	0	0	0	0	0	0	0	0	0	0	0	0	0	0.000	0.000	0.000	0.000	0.000	0.000
32	3	3	vav 1 oncogene	P000279	15079	34887	400	2314	2356	592	2056	2067	661	28	3	0	0	0	0	0	0	0	0	0	0	0	0	0	0	0	0	0	0	0	0	0	0	0	0	0	0	0	0	0.000	0.000	0.000	0.000	0.000	0.000
32	4	3	vav 1 oncogene	P000279	15688	34887	400	2314	2300	684	1800	1875	651	41	9	0	0	0	0	0	0	0	0	0	0	0	0	0	0	0	0	0	0	0	0	0	0	0	0	0	0	0	0	0.000	0.000	0.000	0.000	0.000	0.000
32	5	3	vav 1 oncogene	P000279	16298	34887	400	1800	1955	639	1800	1927	538	23	6	0	0	0	0	0	0	0	0	0	0	0	0	0	0	0	0	0	0	0	0	0	0	0	0	0	0	0	0	0.000	0.000	0.000	0.000	0.000	0.000
32	6	3	vav 1 oncogene	P000279	16908	34887	400	2056	2111	532	2056	2084	546	15	1	0	0	0	0	0	0	0	0	0	0	0	0	0	0	0	0	0	0	0	0	0	0	0	0	0	0	0	0	0.000	0.000	0.000	0.000	0.000	0.000
32	1	4	protein phosphatase 1A (formerly 2C); magnesium-dependent; alpha isoform	P000364	13859	35594	400	2314	2342	598	2056	2073	525	29	5	0	0	0	0	0	0	0	0	0	0	0	0	0	0	0	0	0	0	0	0	0	0	0	0	0	0	0	0	0.000	0.000	0.000	0.000	0.000	0.000
32	2	4	protein phosphatase 1A (formerly 2C); magnesium-dependent; alpha isoform	P000364	14469	35594	400	2570	2559	567	2056	2058	536	43	12	0	0	0	0	0	0	0	0	0	0	0	0	0	0	0	0	0	0	0	0	0	0	0	0	0	0	0	0	0.000	0.000	0.000	0.000	0.000	0.000
32	3	4	protein phosphatase 1A (formerly 2C); magnesium-dependent; alpha isoform	P000364	15079	35594	400	2056	2152	582	2056	2159	647	16	2	0	0	0	0	0	0	0	0	0	0	0	0	0	0	0	0	0	0	0	0	0	0	0	0	0	0	0	0	0.000	0.000	0.000	0.000	0.000	0.000
32	4	4	protein phosphatase 1A (formerly 2C); magnesium-dependent; alpha isoform	P000364	15688	35594	400	2314	2206	600	2056	2085	540	19	5	0	0	0	0	0	0	0	0	0	0	0	0	0	0	0	0	0	0	0	0	0	0	0	0	0	0	0	0	0.000	0.000	0.000	0.000	0.000	0.000
32	5	4	enolase 2; (gamma; neuronal)	P000474	16298	35594	400	2056	2153	600	2056	2145	570	16	4	0	0	0	0	0	0	0	0	0	0	0	0	0	0	0	0	0	0	0	0	0	0	0	0	0	0	0	0	0.000	0.000	0.000	0.000	0.000	0.000
32	6	4	enolase 2; (gamma; neuronal)	P000474	16908	35594	400	2056	2223	597	2056	2029	540	20	6	0	0	0	0	0	0	0	0	0	0	0	0	0	0	0	0	0	0	0	0	0	0	0	0	0	0	0	0	0.000	0.000	0.000	0.000	0.000	0.000
32	1	5	enolase 2; (gamma; neuronal)	P000474	13859	36301	400	2314	2331	578	2056	2147	604	25	6	0	0	0	0	0	0	0	0	0	0	0	0	0	0	0	0	0	0	0	0	0	0	0	0	0	0	0	0	0.000	0.000	0.000	0.000	0.000	0.000
32	2	5	enolase 2; (gamma; neuronal)	P000474	14469	36301	400	2056	2046	652	2056	2099	575	17	3	0	0	0	0	0	0	0	0	0	0	0	0	0	0	0	0	0	0	0	0	0	0	0	0	0	0	0	0	0.000	0.000	0.000	0.000	0.000	0.000
32	3	5	high-mobility group box 2	P000578	15079	36301	400	2314	2350	599	2314	2374	668	15	2	0	0	0	0	0	0	0	0	0	0	0	0	0	0	0	0	0	0	0	0	0	0	0	0	0	0	0	0	0.000	0.000	0.000	0.000	0.000	0.000
32	4	5	high-mobility group box 2	P000578	15688	36301	400	2056	2042	644	2056	1988	577	15	4	0	0	0	0	0	0	0	0	0	0	0	0	0	0	0	0	0	0	0	0	0	0	0	0	0	0	0	0	0.000	0.000	0.000	0.000	0.000	0.000
32	5	5	high-mobility group box 2	P000578	16298	36301	400	2056	2149	648	2056	2091	576	20	6	0	0	0	0	0	0	0	0	0	0	0	0	0	0	0	0	0	0	0	0	0	0	0	0	0	0	0	0	0.000	0.000	0.000	0.000	0.000	0.000
32	6	5	high-mobility group box 2	P000578	16908	36301	400	2314	2290	600	1800	1966	593	35	13	0	0	0	0	0	0	0	0	0	0	0	0	0	0	0	0	0	0	0	0	0	0	0	0	0	0	0	0	0.000	0.000	0.000	0.000	0.000	0.000
33	1	1	Cy5/Cy3 labeled biotin-BSA marker proteins	n/a	2956	36833	400	2314	2249	548	2314	2326	593	10	1	0	0	0	0	0	0	0	0	0	0	0	0	0	0	0	0	0	0	0	0	0	0	0	0	0	0	0	0	0.000	0.000	0.000	0.000	0.000	0.000
33	2	1	Cy5/Cy3 labeled biotin-BSA marker proteins	n/a	3566	36833	400	2056	2173	568	2056	2175	554	17	3	0	0	0	0	0	0	0	0	0	0	0	0	0	0	0	0	0	0	0	0	0	0	0	0	0	0	0	0	0.000	0.000	0.000	0.000	0.000	0.000
33	3	1	empty	empty	4176	36833	400	2314	2429	530	2314	2213	590	16	3	0	0	0	0	0	0	0	0	0	0	0	0	0	0	0	0	0	0	0	0	0	0	0	0	0	0	0	0	0.000	0.000	0.000	0.000	0.000	0.000
33	4	1	empty	empty	4785	36833	400	2314	2343	571	2314	2231	614	14	2	0	0	0	0	0	0	0	0	0	0	0	0	0	0	0	0	0	0	0	0	0	0	0	0	0	0	0	0	0.000	0.000	0.000	0.000	0.000	0.000
33	5	1	empty	empty	5395	36833	400	2056	2133	662	2314	2265	604	10	3	0	0	0	0	0	0	0	0	0	0	0	0	0	0	0	0	0	0	0	0	0	0	0	0	0	0	0	0	0.000	0.000	0.000	0.000	0.000	0.000
33	6	1	empty	empty	6005	36833	400	2314	2254	533	2314	2325	567	9	1	0	0	0	0	0	0	0	0	0	0	0	0	0	0	0	0	0	0	0	0	0	0	0	0	0	0	0	0	0.000	0.000	0.000	0.000	0.000	0.000
33	1	2	megakaryocyte-associated tyrosine kinase; transcript variant 1	P000057	2956	37540	400	2570	2609	699	2314	2222	607	32	12	0	0	0	0	0	0	0	0	0	0	0	0	0	0	0	0	0	0	0	0	0	0	0	0	0	0	0	0	0.000	0.000	0.000	0.000	0.000	0.000
33	2	2	megakaryocyte-associated tyrosine kinase; transcript variant 1	P000057	3566	37540	400	2570	2658	692	2314	2278	570	33	12	0	0	0	0	0	0	0	0	0	0	0	0	0	0	0	0	0	0	0	0	0	0	0	0	0	0	0	0	0.000	0.000	0.000	0.000	0.000	0.000
33	3	2	megakaryocyte-associated tyrosine kinase; transcript variant 1	P000057	4176	37540	400	2570	2564	540	2570	2497	603	11	2	0	0	0	0	0	0	0	0	0	0	0	0	0	0	0	0	0	0	0	0	0	0	0	0	0	0	0	0	0.000	0.000	0.000	0.000	0.000	0.000
33	4	2	megakaryocyte-associated tyrosine kinase; transcript variant 1	P000057	4785	37540	400	2570	2591	588	2570	2446	596	15	2	0	0	0	0	0	0	0	0	0	0	0	0	0	0	0	0	0	0	0	0	0	0	0	0	0	0	0	0	0.000	0.000	0.000	0.000	0.000	0.000
33	5	2	v-ets erythroblastosis virus E26 oncogene like (avian)	P000203	5395	37540	400	3856	3930	749	2828	2813	606	71	47	0	0	0	0	0	0	0	0	0	0	0	0	0	0	0	0	0	0	0	0	0	0	0	0	0	0	0	0	0.000	0.000	0.000	0.000	0.000	0.000
33	6	2	v-ets erythroblastosis virus E26 oncogene like (avian)	P000203	6005	37540	400	3342	3304	732	2314	2455	653	65	27	0	0	0	0	0	0	0	0	0	0	0	0	0	0	0	0	0	0	0	0	0	0	0	0	0	0	0	0	0.000	0.000	0.000	0.000	0.000	0.000
33	1	3	v-ets erythroblastosis virus E26 oncogene like (avian)	P000203	2956	38247	400	3084	3109	708	2570	2490	680	42	12	0	0	0	0	0	0	0	0	0	0	0	0	0	0	0	0	0	0	0	0	0	0	0	0	0	0	0	0	0.000	0.000	0.000	0.000	0.000	0.000
33	2	3	v-ets erythroblastosis virus E26 oncogene like (avian)	P000203	3566	38247	400	3342	3369	690	2570	2556	595	60	31	0	0	0	0	0	0	0	0	0	0	0	0	0	0	0	0	0	0	0	0	0	0	0	0	0	0	0	0	0.000	0.000	0.000	0.000	0.000	0.000
33	3	3	GTP binding protein overexpressed in skeletal muscle; transcript variant 2	P000343	4176	38247	400	2828	2907	649	2570	2522	564	31	10	0	0	0	0	0	0	0	0	0	0	0	0	0	0	0	0	0	0	0	0	0	0	0	0	0	0	0	0	0.000	0.000	0.000	0.000	0.000	0.000
33	4	3	GTP binding protein overexpressed in skeletal muscle; transcript variant 2	P000343	4785	38247	400	2570	2697	609	2314	2402	543	32	10	0	0	0	0	0	0	0	0	0	0	0	0	0	0	0	0	0	0	0	0	0	0	0	0	0	0	0	0	0.000	0.000	0.000	0.000	0.000	0.000
33	5	3	GTP binding protein overexpressed in skeletal muscle; transcript variant 2	P000343	5395	38247	400	2570	2607	618	2570	2581	715	16	1	0	0	0	0	0	0	0	0	0	0	0	0	0	0	0	0	0	0	0	0	0	0	0	0	0	0	0	0	0.000	0.000	0.000	0.000	0.000	0.000
33	6	3	GTP binding protein overexpressed in skeletal muscle; transcript variant 2	P000343	6005	38247	400	2570	2624	524	2570	2717	701	12	1	0	0	0	0	0	0	0	0	0	0	0	0	0	0	0	0	0	0	0	0	0	0	0	0	0	0	0	0	0.000	0.000	0.000	0.000	0.000	0.000
33	1	4	TNF receptor-associated factor 4; transcript variant 1	P000446	2956	38954	400	2314	2204	564	2314	2350	720	8	1	0	0	0	0	0	0	0	0	0	0	0	0	0	0	0	0	0	0	0	0	0	0	0	0	0	0	0	0	0.000	0.000	0.000	0.000	0.000	0.000
33	2	4	TNF receptor-associated factor 4; transcript variant 1	P000446	3566	38954	400	2570	2501	613	2570	2508	583	13	3	0	0	0	0	0	0	0	0	0	0	0	0	0	0	0	0	0	0	0	0	0	0	0	0	0	0	0	0	0.000	0.000	0.000	0.000	0.000	0.000
33	3	4	TNF receptor-associated factor 4; transcript variant 1	P000446	4176	38954	400	2314	2433	588	2570	2588	582	10	2	0	0	0	0	0	0	0	0	0	0	0	0	0	0	0	0	0	0	0	0	0	0	0	0	0	0	0	0	0.000	0.000	0.000	0.000	0.000	0.000
33	4	4	TNF receptor-associated factor 4; transcript variant 1	P000446	4785	38954	400	2314	2386	623	2570	2555	696	9	0	0	0	0	0	0	0	0	0	0	0	0	0	0	0	0	0	0	0	0	0	0	0	0	0	0	0	0	0	0.000	0.000	0.000	0.000	0.000	0.000
33	5	4	protein tyrosine phosphatase; non-receptor type 1	P000556	5395	38954	400	2570	2615	585	2570	2563	643	15	4	0	0	0	0	0	0	0	0	0	0	0	0	0	0	0	0	0	0	0	0	0	0	0	0	0	0	0	0	0.000	0.000	0.000	0.000	0.000	0.000
33	6	4	protein tyrosine phosphatase; non-receptor type 1	P000556	6005	38954	400	2314	2471	603	2570	2475	616	12	3	0	0	0	0	0	0	0	0	0	0	0	0	0	0	0	0	0	0	0	0	0	0	0	0	0	0	0	0	0.000	0.000	0.000	0.000	0.000	0.000
33	1	5	protein tyrosine phosphatase; non-receptor type 1	P000556	2956	39661	400	2314	2419	605	2056	2244	635	29	11	0	0	0	0	0	0	0	0	0	0	0	0	0	0	0	0	0	0	0	0	0	0	0	0	0	0	0	0	0.000	0.000	0.000	0.000	0.000	0.000
33	2	5	protein tyrosine phosphatase; non-receptor type 1	P000556	3566	39661	400	2828	2721	641	2314	2457	676	37	6	0	0	0	0	0	0	0	0	0	0	0	0	0	0	0	0	0	0	0	0	0	0	0	0	0	0	0	0	0.000	0.000	0.000	0.000	0.000	0.000
33	3	5	Buffer	n/a	4176	39661	400	2314	2306	616	2570	2552	588	7	2	0	0	0	0	0	0	0	0	0	0	0	0	0	0	0	0	0	0	0	0	0	0	0	0	0	0	0	0	0.000	0.000	0.000	0.000	0.000	0.000
33	4	5	Buffer	n/a	4785	39661	400	2314	2437	683	2570	2500	612	13	3	0	0	0	0	0	0	0	0	0	0	0	0	0	0	0	0	0	0	0	0	0	0	0	0	0	0	0	0	0.000	0.000	0.000	0.000	0.000	0.000
33	5	5	Buffer	n/a	5395	39661	400	2314	2330	625	2314	2471	648	15	1	0	0	0	0	0	0	0	0	0	0	0	0	0	0	0	0	0	0	0	0	0	0	0	0	0	0	0	0	0.000	0.000	0.000	0.000	0.000	0.000
33	6	5	Buffer	n/a	6005	39661	400	2314	2487	637	2314	2472	697	22	4	0	0	0	0	0	0	0	0	0	0	0	0	0	0	0	0	0	0	0	0	0	0	0	0	0	0	0	0	0.000	0.000	0.000	0.000	0.000	0.000
34	1	1	BSA3	n/a	6666	36883	400	2056	2161	608	2314	2300	584	10	2	0	0	0	0	0	0	0	0	0	0	0	0	0	0	0	0	0	0	0	0	0	0	0	0	0	0	0	0	0.000	0.000	0.000	0.000	0.000	0.000
34	2	1	BSA3	n/a	7276	36883	400	2056	2130	623	2314	2411	556	9	2	0	0	0	0	0	0	0	0	0	0	0	0	0	0	0	0	0	0	0	0	0	0	0	0	0	0	0	0	0.000	0.000	0.000	0.000	0.000	0.000
34	3	1	empty	empty	7886	36883	400	2056	2023	564	2056	2180	612	11	2	0	0	0	0	0	0	0	0	0	0	0	0	0	0	0	0	0	0	0	0	0	0	0	0	0	0	0	0	0.000	0.000	0.000	0.000	0.000	0.000
34	4	1	empty	empty	8495	36883	400	2314	2331	612	2314	2370	571	16	2	0	0	0	0	0	0	0	0	0	0	0	0	0	0	0	0	0	0	0	0	0	0	0	0	0	0	0	0	0.000	0.000	0.000	0.000	0.000	0.000
34	5	1	empty	empty	9105	36883	400	2056	2116	527	2314	2423	563	6	0	0	0	0	0	0	0	0	0	0	0	0	0	0	0	0	0	0	0	0	0	0	0	0	0	0	0	0	0	0.000	0.000	0.000	0.000	0.000	0.000
34	6	1	empty	empty	9715	36883	400	2314	2312	561	2314	2397	639	12	2	0	0	0	0	0	0	0	0	0	0	0	0	0	0	0	0	0	0	0	0	0	0	0	0	0	0	0	0	0.000	0.000	0.000	0.000	0.000	0.000
34	1	2	protein kinase D3	P000035	6666	37590	400	2828	2746	652	2314	2376	627	36	13	0	0	0	0	0	0	0	0	0	0	0	0	0	0	0	0	0	0	0	0	0	0	0	0	0	0	0	0	0.000	0.000	0.000	0.000	0.000	0.000
34	2	2	protein kinase D3	P000035	7276	37590	400	2314	2349	612	2314	2300	560	16	5	0	0	0	0	0	0	0	0	0	0	0	0	0	0	0	0	0	0	0	0	0	0	0	0	0	0	0	0	0.000	0.000	0.000	0.000	0.000	0.000
34	3	2	protein kinase D3	P000035	7886	37590	400	2570	2504	570	2314	2309	646	21	2	0	0	0	0	0	0	0	0	0	0	0	0	0	0	0	0	0	0	0	0	0	0	0	0	0	0	0	0	0.000	0.000	0.000	0.000	0.000	0.000
34	4	2	protein kinase D3	P000035	8495	37590	400	2828	2694	608	2570	2465	636	19	4	0	0	0	0	0	0	0	0	0	0	0	0	0	0	0	0	0	0	0	0	0	0	0	0	0	0	0	0	0.000	0.000	0.000	0.000	0.000	0.000
34	5	2	chimerin (chimaerin) 1	P000146	9105	37590	400	2570	2616	682	2570	2519	642	20	5	0	0	0	0	0	0	0	0	0	0	0	0	0	0	0	0	0	0	0	0	0	0	0	0	0	0	0	0	0.000	0.000	0.000	0.000	0.000	0.000
34	6	2	chimerin (chimaerin) 1	P000146	9715	37590	400	2314	2355	637	2570	2423	646	11	1	0	0	0	0	0	0	0	0	0	0	0	0	0	0	0	0	0	0	0	0	0	0	0	0	0	0	0	0	0.000	0.000	0.000	0.000	0.000	0.000
34	1	3	chimerin (chimaerin) 1	P000146	6666	38297	400	2570	2532	656	2314	2433	544	26	8	0	0	0	0	0	0	0	0	0	0	0	0	0	0	0	0	0	0	0	0	0	0	0	0	0	0	0	0	0.000	0.000	0.000	0.000	0.000	0.000
34	2	3	chimerin (chimaerin) 1	P000146	7276	38297	400	2570	2654	649	2570	2488	567	19	6	0	0	0	0	0	0	0	0	0	0	0	0	0	0	0	0	0	0	0	0	0	0	0	0	0	0	0	0	0.000	0.000	0.000	0.000	0.000	0.000
34	3	3	related RAS viral (r-ras) oncogene homolog 2	P000326	7886	38297	400	2314	2476	617	2570	2544	634	13	3	0	0	0	0	0	0	0	0	0	0	0	0	0	0	0	0	0	0	0	0	0	0	0	0	0	0	0	0	0.000	0.000	0.000	0.000	0.000	0.000
34	4	3	related RAS viral (r-ras) oncogene homolog 2	P000326	8495	38297	400	2570	2551	632	2570	2651	647	16	2	0	0	0	0	0	0	0	0	0	0	0	0	0	0	0	0	0	0	0	0	0	0	0	0	0	0	0	0	0.000	0.000	0.000	0.000	0.000	0.000
34	5	3	related RAS viral (r-ras) oncogene homolog 2	P000326	9105	38297	400	2570	2514	643	2570	2586	583	13	3	0	0	0	0	0	0	0	0	0	0	0	0	0	0	0	0	0	0	0	0	0	0	0	0	0	0	0	0	0.000	0.000	0.000	0.000	0.000	0.000
34	6	3	related RAS viral (r-ras) oncogene homolog 2	P000326	9715	38297	400	2314	2206	558	2314	2283	611	8	1	0	0	0	0	0	0	0	0	0	0	0	0	0	0	0	0	0	0	0	0	0	0	0	0	0	0	0	0	0.000	0.000	0.000	0.000	0.000	0.000
34	1	4	sterile alpha motif and leucine zipper containing kinase AZK	P000425	6666	39004	400	3856	3816	920	2570	2695	719	73	41	0	0	0	0	0	0	0	0	0	0	0	0	0	0	0	0	0	0	0	0	0	0	0	0	0	0	0	0	0.000	0.000	0.000	0.000	0.000	0.000
34	2	4	sterile alpha motif and leucine zipper containing kinase AZK	P000425	7276	39004	400	3856	3906	816	2828	2731	612	66	45	0	0	0	0	0	0	0	0	0	0	0	0	0	0	0	0	0	0	0	0	0	0	0	0	0	0	0	0	0.000	0.000	0.000	0.000	0.000	0.000
34	3	4	sterile alpha motif and leucine zipper containing kinase AZK	P000425	7886	39004	400	4112	3981	786	2828	2801	658	74	40	0	0	0	0	0	0	0	0	0	0	0	0	0	0	0	0	0	0	0	0	0	0	0	0	0	0	0	0	0.000	0.000	0.000	0.000	0.000	0.000
34	4	4	sterile alpha motif and leucine zipper containing kinase AZK	P000425	8495	39004	400	4112	4182	966	2828	2739	688	75	46	0	0	0	0	0	0	0	0	0	0	0	0	0	0	0	0	0	0	0	0	0	0	0	0	0	0	0	0	0.000	0.000	0.000	0.000	0.000	0.000
34	5	4	guanine nucleotide binding protein (G protein); gamma 3	P000529	9105	39004	400	2570	2480	628	2570	2483	643	12	2	0	0	0	0	0	0	0	0	0	0	0	0	0	0	0	0	0	0	0	0	0	0	0	0	0	0	0	0	0.000	0.000	0.000	0.000	0.000	0.000
34	6	4	guanine nucleotide binding protein (G protein); gamma 3	P000529	9715	39004	400	2314	2307	591	2314	2425	611	12	4	0	0	0	0	0	0	0	0	0	0	0	0	0	0	0	0	0	0	0	0	0	0	0	0	0	0	0	0	0.000	0.000	0.000	0.000	0.000	0.000
34	1	5	guanine nucleotide binding protein (G protein); gamma 3	P000529	6666	39711	400	2570	2578	720	2570	2585	571	19	4	0	0	0	0	0	0	0	0	0	0	0	0	0	0	0	0	0	0	0	0	0	0	0	0	0	0	0	0	0.000	0.000	0.000	0.000	0.000	0.000
34	2	5	guanine nucleotide binding protein (G protein); gamma 3	P000529	7276	39711	400	2570	2579	613	2570	2563	593	14	3	0	0	0	0	0	0	0	0	0	0	0	0	0	0	0	0	0	0	0	0	0	0	0	0	0	0	0	0	0.000	0.000	0.000	0.000	0.000	0.000
34	3	5	Buffer	n/a	7886	39711	400	2314	2306	628	2314	2421	602	15	5	0	0	0	0	0	0	0	0	0	0	0	0	0	0	0	0	0	0	0	0	0	0	0	0	0	0	0	0	0.000	0.000	0.000	0.000	0.000	0.000
34	4	5	Buffer	n/a	8495	39711	400	2056	2166	624	2570	2646	567	5	1	0	0	0	0	0	0	0	0	0	0	0	0	0	0	0	0	0	0	0	0	0	0	0	0	0	0	0	0	0.000	0.000	0.000	0.000	0.000	0.000
34	5	5	Buffer	n/a	9105	39711	400	2570	2539	621	2314	2437	555	24	7	0	0	0	0	0	0	0	0	0	0	0	0	0	0	0	0	0	0	0	0	0	0	0	0	0	0	0	0	0.000	0.000	0.000	0.000	0.000	0.000
34	6	5	Buffer	n/a	9715	39711	400	2314	2336	669	2314	2238	595	18	5	0	0	0	0	0	0	0	0	0	0	0	0	0	0	0	0	0	0	0	0	0	0	0	0	0	0	0	0	0.000	0.000	0.000	0.000	0.000	0.000
35	1	1	Nonphosphopeptide3	empty	10275	36981	400	2314	2401	693	2314	2366	666	21	3	0	0	0	0	0	0	0	0	0	0	0	0	0	0	0	0	0	0	0	0	0	0	0	0	0	0	0	0	0.000	0.000	0.000	0.000	0.000	0.000
35	2	1	Nonphosphopeptide3	empty	10885	36981	400	2314	2224	594	2314	2396	595	10	2	0	0	0	0	0	0	0	0	0	0	0	0	0	0	0	0	0	0	0	0	0	0	0	0	0	0	0	0	0.000	0.000	0.000	0.000	0.000	0.000
35	3	1	empty	empty	11495	36981	400	1800	1919	574	2570	2483	592	2	0	0	0	0	0	0	0	0	0	0	0	0	0	0	0	0	0	0	0	0	0	0	0	0	0	0	0	0	0	0.000	0.000	0.000	0.000	0.000	0.000
35	4	1	empty	empty	12104	36981	400	2056	2208	628	2314	2293	627	11	4	0	0	0	0	0	0	0	0	0	0	0	0	0	0	0	0	0	0	0	0	0	0	0	0	0	0	0	0	0.000	0.000	0.000	0.000	0.000	0.000
35	5	1	empty	empty	12714	36981	400	2056	2114	680	2314	2262	580	12	3	0	0	0	0	0	0	0	0	0	0	0	0	0	0	0	0	0	0	0	0	0	0	0	0	0	0	0	0	0.000	0.000	0.000	0.000	0.000	0.000
35	6	1	empty	empty	13324	36981	400	2314	2406	754	2056	2144	581	34	16	0	0	0	0	0	0	0	0	0	0	0	0	0	0	0	0	0	0	0	0	0	0	0	0	0	0	0	0	0.000	0.000	0.000	0.000	0.000	0.000
35	1	2	pyruvate dehydrogenase kinase; isoenzyme 1	P000018	10275	37688	400	2570	2558	671	2314	2387	604	27	9	0	0	0	0	0	0	0	0	0	0	0	0	0	0	0	0	0	0	0	0	0	0	0	0	0	0	0	0	0.000	0.000	0.000	0.000	0.000	0.000
35	2	2	pyruvate dehydrogenase kinase; isoenzyme 1	P000018	10885	37688	400	2570	2463	613	2314	2227	544	22	4	0	0	0	0	0	0	0	0	0	0	0	0	0	0	0	0	0	0	0	0	0	0	0	0	0	0	0	0	0.000	0.000	0.000	0.000	0.000	0.000
35	3	2	pyruvate dehydrogenase kinase; isoenzyme 1	P000018	11495	37688	400	2570	2556	658	2056	2098	630	39	17	0	0	0	0	0	0	0	0	0	0	0	0	0	0	0	0	0	0	0	0	0	0	0	0	0	0	0	0	0.000	0.000	0.000	0.000	0.000	0.000
35	4	2	pyruvate dehydrogenase kinase; isoenzyme 1	P000018	12104	37688	400	2828	2788	663	2314	2220	611	38	15	0	0	0	0	0	0	0	0	0	0	0	0	0	0	0	0	0	0	0	0	0	0	0	0	0	0	0	0	0.000	0.000	0.000	0.000	0.000	0.000
35	5	2	nuclear receptor coactivator 4	P000101	12714	37688	400	2570	2501	598	2056	2192	645	35	6	0	0	0	0	0	0	0	0	0	0	0	0	0	0	0	0	0	0	0	0	0	0	0	0	0	0	0	0	0.000	0.000	0.000	0.000	0.000	0.000
35	6	2	nuclear receptor coactivator 4	P000101	13324	37688	400	2570	2586	533	2314	2329	626	24	5	0	0	0	0	0	0	0	0	0	0	0	0	0	0	0	0	0	0	0	0	0	0	0	0	0	0	0	0	0.000	0.000	0.000	0.000	0.000	0.000
35	1	3	nuclear receptor coactivator 4	P000101	10275	38395	400	2570	2545	647	2314	2321	638	25	9	0	0	0	0	0	0	0	0	0	0	0	0	0	0	0	0	0	0	0	0	0	0	0	0	0	0	0	0	0.000	0.000	0.000	0.000	0.000	0.000
35	2	3	nuclear receptor coactivator 4	P000101	10885	38395	400	2570	2617	613	2314	2236	603	30	10	0	0	0	0	0	0	0	0	0	0	0	0	0	0	0	0	0	0	0	0	0	0	0	0	0	0	0	0	0.000	0.000	0.000	0.000	0.000	0.000
35	3	3	MADS box transcription enhancer factor 2; polypeptide A	P000306	11495	38395	400	3084	3195	746	2314	2351	633	62	36	0	0	0	0	0	0	0	0	0	0	0	0	0	0	0	0	0	0	0	0	0	0	0	0	0	0	0	0	0.000	0.000	0.000	0.000	0.000	0.000
35	4	3	MADS box transcription enhancer factor 2; polypeptide A	P000306	12104	38395	400	3084	3064	578	2314	2420	656	56	11	0	0	0	0	0	0	0	0	0	0	0	0	0	0	0	0	0	0	0	0	0	0	0	0	0	0	0	0	0.000	0.000	0.000	0.000	0.000	0.000
35	5	3	MADS box transcription enhancer factor 2; polypeptide A	P000306	12714	38395	400	3084	3056	642	2314	2347	688	57	15	0	0	0	0	0	0	0	0	0	0	0	0	0	0	0	0	0	0	0	0	0	0	0	0	0	0	0	0	0.000	0.000	0.000	0.000	0.000	0.000
35	6	3	MADS box transcription enhancer factor 2; polypeptide A	P000306	13324	38395	400	3342	3421	536	2570	2649	745	68	15	0	0	0	0	0	0	0	0	0	0	0	0	0	0	0	0	0	0	0	0	0	0	0	0	0	0	0	0	0.000	0.000	0.000	0.000	0.000	0.000
35	1	4	transducin (beta)-like 1X-linked	P000400	10275	39102	400	2314	2372	576	2314	2362	614	17	2	0	0	0	0	0	0	0	0	0	0	0	0	0	0	0	0	0	0	0	0	0	0	0	0	0	0	0	0	0.000	0.000	0.000	0.000	0.000	0.000
35	2	4	transducin (beta)-like 1X-linked	P000400	10885	39102	400	2314	2423	578	2056	2193	563	29	9	0	0	0	0	0	0	0	0	0	0	0	0	0	0	0	0	0	0	0	0	0	0	0	0	0	0	0	0	0.000	0.000	0.000	0.000	0.000	0.000
35	3	4	transducin (beta)-like 1X-linked	P000400	11495	39102	400	2570	2511	590	2314	2243	593	22	6	0	0	0	0	0	0	0	0	0	0	0	0	0	0	0	0	0	0	0	0	0	0	0	0	0	0	0	0	0.000	0.000	0.000	0.000	0.000	0.000
35	4	4	transducin (beta)-like 1X-linked	P000400	12104	39102	400	2570	2469	567	2314	2300	635	20	4	0	0	0	0	0	0	0	0	0	0	0	0	0	0	0	0	0	0	0	0	0	0	0	0	0	0	0	0	0.000	0.000	0.000	0.000	0.000	0.000
35	5	4	activating transcription factor 3	P000502	12714	39102	400	2314	2454	616	2570	2435	641	11	3	0	0	0	0	0	0	0	0	0	0	0	0	0	0	0	0	0	0	0	0	0	0	0	0	0	0	0	0	0.000	0.000	0.000	0.000	0.000	0.000
35	6	4	activating transcription factor 3	P000502	13324	39102	400	2570	2469	644	2314	2434	639	22	6	0	0	0	0	0	0	0	0	0	0	0	0	0	0	0	0	0	0	0	0	0	0	0	0	0	0	0	0	0.000	0.000	0.000	0.000	0.000	0.000
35	1	5	activating transcription factor 3	P000502	10275	39809	400	3342	3298	727	2314	2370	566	68	39	0	0	0	0	0	0	0	0	0	0	0	0	0	0	0	0	0	0	0	0	0	0	0	0	0	0	0	0	0.000	0.000	0.000	0.000	0.000	0.000
35	2	5	activating transcription factor 3	P000502	10885	39809	400	2570	2513	606	2056	2216	594	38	13	0	0	0	0	0	0	0	0	0	0	0	0	0	0	0	0	0	0	0	0	0	0	0	0	0	0	0	0	0.000	0.000	0.000	0.000	0.000	0.000
35	3	5	serine/threonine kinase 38 like	P000989	11495	39809	400	3084	3009	610	2314	2403	582	55	22	0	0	0	0	0	0	0	0	0	0	0	0	0	0	0	0	0	0	0	0	0	0	0	0	0	0	0	0	0.000	0.000	0.000	0.000	0.000	0.000
35	4	5	serine/threonine kinase 38 like	P000989	12104	39809	400	3084	3034	667	2570	2504	630	37	12	0	0	0	0	0	0	0	0	0	0	0	0	0	0	0	0	0	0	0	0	0	0	0	0	0	0	0	0	0.000	0.000	0.000	0.000	0.000	0.000
35	5	5	serine/threonine kinase 38 like	P000989	12714	39809	400	2828	2813	664	2056	2165	574	57	29	0	0	0	0	0	0	0	0	0	0	0	0	0	0	0	0	0	0	0	0	0	0	0	0	0	0	0	0	0.000	0.000	0.000	0.000	0.000	0.000
35	6	5	serine/threonine kinase 38 like	P000989	13324	39809	400	3084	3140	585	2314	2445	593	63	28	0	0	0	0	0	0	0	0	0	0	0	0	0	0	0	0	0	0	0	0	0	0	0	0	0	0	0	0	0.000	0.000	0.000	0.000	0.000	0.000
36	1	1	Cy5/Cy3 labeled biotin-BSA marker proteins	n/a	13810	36982	400	2056	2118	665	2056	2130	574	17	6	0	0	0	0	0	0	0	0	0	0	0	0	0	0	0	0	0	0	0	0	0	0	0	0	0	0	0	0	0.000	0.000	0.000	0.000	0.000	0.000
36	2	1	Cy5/Cy3 labeled biotin-BSA marker proteins	n/a	14420	36982	400	2314	2230	597	2056	2109	475	34	12	0	0	0	0	0	0	0	0	0	0	0	0	0	0	0	0	0	0	0	0	0	0	0	0	0	0	0	0	0.000	0.000	0.000	0.000	0.000	0.000
36	3	1	empty	empty	15030	36982	400	2056	2136	656	2314	2202	587	11	2	0	0	0	0	0	0	0	0	0	0	0	0	0	0	0	0	0	0	0	0	0	0	0	0	0	0	0	0	0.000	0.000	0.000	0.000	0.000	0.000
36	4	1	empty	empty	15639	36982	400	2056	1977	599	2056	2152	572	12	2	0	0	0	0	0	0	0	0	0	0	0	0	0	0	0	0	0	0	0	0	0	0	0	0	0	0	0	0	0.000	0.000	0.000	0.000	0.000	0.000
36	5	1	empty	empty	16249	36982	400	2056	1971	541	2056	2195	673	9	0	0	0	0	0	0	0	0	0	0	0	0	0	0	0	0	0	0	0	0	0	0	0	0	0	0	0	0	0	0.000	0.000	0.000	0.000	0.000	0.000
36	6	1	empty	empty	16859	36982	400	2314	2214	585	2314	2306	753	11	1	0	0	0	0	0	0	0	0	0	0	0	0	0	0	0	0	0	0	0	0	0	0	0	0	0	0	0	0	0.000	0.000	0.000	0.000	0.000	0.000
36	1	2	Buffer	n/a	13810	37689	400	2570	2474	623	2314	2437	742	23	2	0	0	0	0	0	0	0	0	0	0	0	0	0	0	0	0	0	0	0	0	0	0	0	0	0	0	0	0	0.000	0.000	0.000	0.000	0.000	0.000
36	2	2	Buffer	n/a	14420	37689	400	2056	2129	605	2314	2336	621	10	2	0	0	0	0	0	0	0	0	0	0	0	0	0	0	0	0	0	0	0	0	0	0	0	0	0	0	0	0	0.000	0.000	0.000	0.000	0.000	0.000
36	3	2	Buffer	n/a	15030	37689	400	2314	2241	623	2056	2178	632	21	6	0	0	0	0	0	0	0	0	0	0	0	0	0	0	0	0	0	0	0	0	0	0	0	0	0	0	0	0	0.000	0.000	0.000	0.000	0.000	0.000
36	4	2	Buffer	n/a	15639	37689	400	2056	2174	603	2314	2327	537	11	2	0	0	0	0	0	0	0	0	0	0	0	0	0	0	0	0	0	0	0	0	0	0	0	0	0	0	0	0	0.000	0.000	0.000	0.000	0.000	0.000
36	5	2	calcium/calmodulin-dependent protein kinase IV	P000082	16249	37689	400	5140	5275	672	2828	2834	689	100	95	0	0	0	0	0	0	0	0	0	0	0	0	0	0	0	0	0	0	0	0	0	0	0	0	0	0	0	0	0.000	0.000	0.000	0.000	0.000	0.000
36	6	2	calcium/calmodulin-dependent protein kinase IV	P000082	16859	37689	400	5398	5377	829	2570	2735	724	100	95	0	0	0	0	0	0	0	0	0	0	0	0	0	0	0	0	0	0	0	0	0	0	0	0	0	0	0	0	0.000	0.000	0.000	0.000	0.000	0.000
36	1	3	calcium/calmodulin-dependent protein kinase IV	P000082	13810	38396	400	6168	6153	801	3084	3068	756	100	98	0	0	0	0	0	0	0	0	0	0	0	0	0	0	0	0	0	0	0	0	0	0	0	0	0	0	0	0	0.000	0.000	0.000	0.000	0.000	0.000
36	2	3	calcium/calmodulin-dependent protein kinase IV	P000082	14420	38396	400	5912	5923	762	3084	3049	632	100	99	0	0	0	0	0	0	0	0	0	0	0	0	0	0	0	0	0	0	0	0	0	0	0	0	0	0	0	0	0.000	0.000	0.000	0.000	0.000	0.000
36	3	3	baculoviral IAP repeat-containing 3	P000285	15030	38396	400	2570	2747	644	2570	2671	751	21	4	0	0	0	0	0	0	0	0	0	0	0	0	0	0	0	0	0	0	0	0	0	0	0	0	0	0	0	0	0.000	0.000	0.000	0.000	0.000	0.000
36	4	3	baculoviral IAP repeat-containing 3	P000285	15639	38396	400	2570	2699	569	2314	2383	601	32	10	0	0	0	0	0	0	0	0	0	0	0	0	0	0	0	0	0	0	0	0	0	0	0	0	0	0	0	0	0.000	0.000	0.000	0.000	0.000	0.000
36	5	3	baculoviral IAP repeat-containing 3	P000285	16249	38396	400	2314	2301	623	2314	2381	628	14	4	0	0	0	0	0	0	0	0	0	0	0	0	0	0	0	0	0	0	0	0	0	0	0	0	0	0	0	0	0.000	0.000	0.000	0.000	0.000	0.000
36	6	3	baculoviral IAP repeat-containing 3	P000285	16859	38396	400	2314	2409	638	2314	2304	627	19	4	0	0	0	0	0	0	0	0	0	0	0	0	0	0	0	0	0	0	0	0	0	0	0	0	0	0	0	0	0.000	0.000	0.000	0.000	0.000	0.000
36	1	4	guanine nucleotide binding protein (G protein); alpha inhibiting activity polypeptide 2	P000367	13810	39103	400	2314	2446	680	2570	2459	615	13	3	0	0	0	0	0	0	0	0	0	0	0	0	0	0	0	0	0	0	0	0	0	0	0	0	0	0	0	0	0.000	0.000	0.000	0.000	0.000	0.000
36	2	4	guanine nucleotide binding protein (G protein); alpha inhibiting activity polypeptide 2	P000367	14420	39103	400	2314	2402	583	2314	2372	643	17	2	0	0	0	0	0	0	0	0	0	0	0	0	0	0	0	0	0	0	0	0	0	0	0	0	0	0	0	0	0.000	0.000	0.000	0.000	0.000	0.000
36	3	4	guanine nucleotide binding protein (G protein); alpha inhibiting activity polypeptide 2	P000367	15030	39103	400	2570	2512	614	2570	2498	587	12	3	0	0	0	0	0	0	0	0	0	0	0	0	0	0	0	0	0	0	0	0	0	0	0	0	0	0	0	0	0.000	0.000	0.000	0.000	0.000	0.000
36	4	4	guanine nucleotide binding protein (G protein); alpha inhibiting activity polypeptide 2	P000367	15639	39103	400	2314	2392	573	2314	2338	572	17	4	0	0	0	0	0	0	0	0	0	0	0	0	0	0	0	0	0	0	0	0	0	0	0	0	0	0	0	0	0.000	0.000	0.000	0.000	0.000	0.000
36	5	4	down-regulator of transcription 1; TBP-binding (negative cofactor 2)	P000477	16249	39103	400	2314	2413	593	2314	2243	545	18	4	0	0	0	0	0	0	0	0	0	0	0	0	0	0	0	0	0	0	0	0	0	0	0	0	0	0	0	0	0.000	0.000	0.000	0.000	0.000	0.000
36	6	4	down-regulator of transcription 1; TBP-binding (negative cofactor 2)	P000477	16859	39103	400	2314	2259	612	2056	2193	574	23	7	0	0	0	0	0	0	0	0	0	0	0	0	0	0	0	0	0	0	0	0	0	0	0	0	0	0	0	0	0.000	0.000	0.000	0.000	0.000	0.000
36	1	5	down-regulator of transcription 1; TBP-binding (negative cofactor 2)	P000477	13810	39810	400	2570	2477	520	2314	2323	570	17	3	0	0	0	0	0	0	0	0	0	0	0	0	0	0	0	0	0	0	0	0	0	0	0	0	0	0	0	0	0.000	0.000	0.000	0.000	0.000	0.000
36	2	5	down-regulator of transcription 1; TBP-binding (negative cofactor 2)	P000477	14420	39810	400	2570	2495	572	2314	2368	608	19	5	0	0	0	0	0	0	0	0	0	0	0	0	0	0	0	0	0	0	0	0	0	0	0	0	0	0	0	0	0.000	0.000	0.000	0.000	0.000	0.000
36	3	5	TRAP/Mediator complex component	P000588	15030	39810	400	2314	2383	603	2314	2408	547	18	4	0	0	0	0	0	0	0	0	0	0	0	0	0	0	0	0	0	0	0	0	0	0	0	0	0	0	0	0	0.000	0.000	0.000	0.000	0.000	0.000
36	4	5	TRAP/Mediator complex component	P000588	15639	39810	400	2314	2373	615	2056	2164	611	27	8	0	0	0	0	0	0	0	0	0	0	0	0	0	0	0	0	0	0	0	0	0	0	0	0	0	0	0	0	0.000	0.000	0.000	0.000	0.000	0.000
36	5	5	TRAP/Mediator complex component	P000588	16249	39810	400	2314	2282	652	2314	2339	585	14	2	0	0	0	0	0	0	0	0	0	0	0	0	0	0	0	0	0	0	0	0	0	0	0	0	0	0	0	0	0.000	0.000	0.000	0.000	0.000	0.000
36	6	5	TRAP/Mediator complex component	P000588	16859	39810	400	2056	2073	564	2056	2177	612	15	1	0	0	0	0	0	0	0	0	0	0	0	0	0	0	0	0	0	0	0	0	0	0	0	0	0	0	0	0	0.000	0.000	0.000	0.000	0.000	0.000
37	1	1	Cy5/Cy3 labeled biotin-BSA marker proteins	n/a	2958	40516	400	2314	2286	624	2570	2470	683	8	1	0	0	0	0	0	0	0	0	0	0	0	0	0	0	0	0	0	0	0	0	0	0	0	0	0	0	0	0	0.000	0.000	0.000	0.000	0.000	0.000
37	2	1	Cy5/Cy3 labeled biotin-BSA marker proteins	n/a	3568	40516	400	2314	2311	629	2314	2379	626	16	4	0	0	0	0	0	0	0	0	0	0	0	0	0	0	0	0	0	0	0	0	0	0	0	0	0	0	0	0	0.000	0.000	0.000	0.000	0.000	0.000
37	3	1	empty	empty	4178	40516	400	2314	2348	711	2570	2579	548	12	3	0	0	0	0	0	0	0	0	0	0	0	0	0	0	0	0	0	0	0	0	0	0	0	0	0	0	0	0	0.000	0.000	0.000	0.000	0.000	0.000
37	4	1	empty	empty	4787	40516	400	2314	2286	627	2570	2532	742	8	0	0	0	0	0	0	0	0	0	0	0	0	0	0	0	0	0	0	0	0	0	0	0	0	0	0	0	0	0	0.000	0.000	0.000	0.000	0.000	0.000
37	5	1	empty	empty	5397	40516	400	2570	2522	633	2570	2473	565	14	3	0	0	0	0	0	0	0	0	0	0	0	0	0	0	0	0	0	0	0	0	0	0	0	0	0	0	0	0	0.000	0.000	0.000	0.000	0.000	0.000
37	6	1	empty	empty	6007	40516	400	2314	2349	588	2570	2545	573	7	1	0	0	0	0	0	0	0	0	0	0	0	0	0	0	0	0	0	0	0	0	0	0	0	0	0	0	0	0	0.000	0.000	0.000	0.000	0.000	0.000
37	1	2	glycogen synthase kinase 3 beta	P000058	2958	41223	400	8996	8807	1691	3342	3544	875	100	99	0	0	0	0	0	0	0	0	0	0	0	0	0	0	0	0	0	0	0	0	0	0	0	0	0	0	0	0	0.000	0.000	0.000	0.000	0.000	0.000
37	2	2	glycogen synthase kinase 3 beta	P000058	3568	41223	400	9252	8961	1470	3856	3808	977	100	97	0	0	0	0	0	0	0	0	0	0	0	0	0	0	0	0	0	0	0	0	0	0	0	0	0	0	0	0	0.000	0.000	0.000	0.000	0.000	0.000
37	3	2	glycogen synthase kinase 3 beta	P000058	4178	41223	400	9252	9132	1395	3856	3853	996	100	98	0	0	0	0	0	0	0	0	0	0	0	0	0	0	0	0	0	0	0	0	0	0	0	0	0	0	0	0	0.000	0.000	0.000	0.000	0.000	0.000
37	4	2	glycogen synthase kinase 3 beta	P000058	4787	41223	400	9252	9117	1498	3598	3777	784	100	100	0	0	0	0	0	0	0	0	0	0	0	0	0	0	0	0	0	0	0	0	0	0	0	0	0	0	0	0	0.000	0.000	0.000	0.000	0.000	0.000
37	5	2	B lymphoid tyrosine kinase	P000229	5397	41223	400	6426	6462	1211	3084	3282	768	98	93	0	0	0	0	0	0	0	0	0	0	0	0	0	0	0	0	0	0	0	0	0	0	0	0	0	0	0	0	0.000	0.000	0.000	0.000	0.000	0.000
37	6	2	B lymphoid tyrosine kinase	P000229	6007	41223	400	6168	6168	1131	3084	3182	639	98	95	0	0	0	0	0	0	0	0	0	0	0	0	0	0	0	0	0	0	0	0	0	0	0	0	0	0	0	0	0.000	0.000	0.000	0.000	0.000	0.000
37	1	3	B lymphoid tyrosine kinase	P000229	2958	41930	400	5912	5854	1065	3084	3099	815	96	84	0	0	0	0	0	0	0	0	0	0	0	0	0	0	0	0	0	0	0	0	0	0	0	0	0	0	0	0	0.000	0.000	0.000	0.000	0.000	0.000
37	2	3	B lymphoid tyrosine kinase	P000229	3568	41930	400	6426	6221	1122	3598	3512	672	94	86	0	0	0	0	0	0	0	0	0	0	0	0	0	0	0	0	0	0	0	0	0	0	0	0	0	0	0	0	0.000	0.000	0.000	0.000	0.000	0.000
37	3	3	baculoviral IAP repeat-containing 2	P000344	4178	41930	400	3084	3059	622	3084	3071	642	11	3	0	0	0	0	0	0	0	0	0	0	0	0	0	0	0	0	0	0	0	0	0	0	0	0	0	0	0	0	0.000	0.000	0.000	0.000	0.000	0.000
37	4	3	baculoviral IAP repeat-containing 2	P000344	4787	41930	400	2570	2599	616	2828	2837	695	8	1	0	0	0	0	0	0	0	0	0	0	0	0	0	0	0	0	0	0	0	0	0	0	0	0	0	0	0	0	0.000	0.000	0.000	0.000	0.000	0.000
37	5	3	baculoviral IAP repeat-containing 2	P000344	5397	41930	400	2570	2677	599	2828	2829	659	10	0	0	0	0	0	0	0	0	0	0	0	0	0	0	0	0	0	0	0	0	0	0	0	0	0	0	0	0	0	0.000	0.000	0.000	0.000	0.000	0.000
37	6	3	baculoviral IAP repeat-containing 2	P000344	6007	41930	400	2570	2598	663	2570	2665	666	19	2	0	0	0	0	0	0	0	0	0	0	0	0	0	0	0	0	0	0	0	0	0	0	0	0	0	0	0	0	0.000	0.000	0.000	0.000	0.000	0.000
37	1	4	cyclin-dependent kinase inhibitor 1A (p21; Cip1); transcript variant 1	P000447	2958	42637	400	2570	2482	559	2570	2561	595	10	2	0	0	0	0	0	0	0	0	0	0	0	0	0	0	0	0	0	0	0	0	0	0	0	0	0	0	0	0	0.000	0.000	0.000	0.000	0.000	0.000
37	2	4	cyclin-dependent kinase inhibitor 1A (p21; Cip1); transcript variant 1	P000447	3568	42637	400	3084	3011	648	2828	2830	679	22	2	0	0	0	0	0	0	0	0	0	0	0	0	0	0	0	0	0	0	0	0	0	0	0	0	0	0	0	0	0.000	0.000	0.000	0.000	0.000	0.000
37	3	4	cyclin-dependent kinase inhibitor 1A (p21; Cip1); transcript variant 1	P000447	4178	42637	400	2570	2566	635	2570	2535	665	16	2	0	0	0	0	0	0	0	0	0	0	0	0	0	0	0	0	0	0	0	0	0	0	0	0	0	0	0	0	0.000	0.000	0.000	0.000	0.000	0.000
37	4	4	cyclin-dependent kinase inhibitor 1A (p21; Cip1); transcript variant 1	P000447	4787	42637	400	2828	2885	630	2570	2605	667	28	5	0	0	0	0	0	0	0	0	0	0	0	0	0	0	0	0	0	0	0	0	0	0	0	0	0	0	0	0	0.000	0.000	0.000	0.000	0.000	0.000
37	5	4	nuclear receptor subfamily 3; group C; member 1 (glucocorticoid receptor)	P000557	5397	42637	400	2570	2650	654	2442	2533	651	17	5	0	0	0	0	0	0	0	0	0	0	0	0	0	0	0	0	0	0	0	0	0	0	0	0	0	0	0	0	0.000	0.000	0.000	0.000	0.000	0.000
37	6	4	nuclear receptor subfamily 3; group C; member 1 (glucocorticoid receptor)	P000557	6007	42637	400	2570	2620	601	2570	2537	577	17	4	0	0	0	0	0	0	0	0	0	0	0	0	0	0	0	0	0	0	0	0	0	0	0	0	0	0	0	0	0.000	0.000	0.000	0.000	0.000	0.000
37	1	5	nuclear receptor subfamily 3; group C; member 1 (glucocorticoid receptor)	P000557	2958	43344	400	2570	2635	639	2314	2363	643	32	4	0	0	0	0	0	0	0	0	0	0	0	0	0	0	0	0	0	0	0	0	0	0	0	0	0	0	0	0	0.000	0.000	0.000	0.000	0.000	0.000
37	2	5	nuclear receptor subfamily 3; group C; member 1 (glucocorticoid receptor)	P000557	3568	43344	400	2570	2691	570	2570	2634	548	19	4	0	0	0	0	0	0	0	0	0	0	0	0	0	0	0	0	0	0	0	0	0	0	0	0	0	0	0	0	0.000	0.000	0.000	0.000	0.000	0.000
37	3	5	Buffer	n/a	4178	43344	400	2828	2725	701	2314	2440	606	36	14	0	0	0	0	0	0	0	0	0	0	0	0	0	0	0	0	0	0	0	0	0	0	0	0	0	0	0	0	0.000	0.000	0.000	0.000	0.000	0.000
37	4	5	Buffer	n/a	4787	43344	400	2570	2520	592	2570	2484	572	14	3	0	0	0	0	0	0	0	0	0	0	0	0	0	0	0	0	0	0	0	0	0	0	0	0	0	0	0	0	0.000	0.000	0.000	0.000	0.000	0.000
37	5	5	Buffer	n/a	5397	43344	400	2570	2599	591	2570	2593	568	16	4	0	0	0	0	0	0	0	0	0	0	0	0	0	0	0	0	0	0	0	0	0	0	0	0	0	0	0	0	0.000	0.000	0.000	0.000	0.000	0.000
37	6	5	Buffer	n/a	6007	43344	400	2314	2444	612	2314	2378	668	19	1	0	0	0	0	0	0	0	0	0	0	0	0	0	0	0	0	0	0	0	0	0	0	0	0	0	0	0	0	0.000	0.000	0.000	0.000	0.000	0.000
38	1	1	BSA4	n/a	6567	40516	400	2314	2465	628	2570	2455	653	11	2	0	0	0	0	0	0	0	0	0	0	0	0	0	0	0	0	0	0	0	0	0	0	0	0	0	0	0	0	0.000	0.000	0.000	0.000	0.000	0.000
38	2	1	BSA4	n/a	7177	40516	400	2570	2485	634	2314	2427	619	22	5	0	0	0	0	0	0	0	0	0	0	0	0	0	0	0	0	0	0	0	0	0	0	0	0	0	0	0	0	0.000	0.000	0.000	0.000	0.000	0.000
38	3	1	empty	empty	7787	40516	400	2314	2363	639	2314	2339	636	19	5	0	0	0	0	0	0	0	0	0	0	0	0	0	0	0	0	0	0	0	0	0	0	0	0	0	0	0	0	0.000	0.000	0.000	0.000	0.000	0.000
38	4	1	empty	empty	8396	40516	400	2314	2347	643	2314	2280	659	16	1	0	0	0	0	0	0	0	0	0	0	0	0	0	0	0	0	0	0	0	0	0	0	0	0	0	0	0	0	0.000	0.000	0.000	0.000	0.000	0.000
38	5	1	empty	empty	9006	40516	400	2056	2077	632	2314	2275	631	7	2	0	0	0	0	0	0	0	0	0	0	0	0	0	0	0	0	0	0	0	0	0	0	0	0	0	0	0	0	0.000	0.000	0.000	0.000	0.000	0.000
38	6	1	empty	empty	9616	40516	400	2314	2285	580	2056	2223	652	25	2	0	0	0	0	0	0	0	0	0	0	0	0	0	0	0	0	0	0	0	0	0	0	0	0	0	0	0	0	0.000	0.000	0.000	0.000	0.000	0.000
38	1	2	mitogen-activated protein kinase 9; transcript variant 1	P000038	6567	41223	400	2828	2798	680	2570	2671	773	16	2	0	0	0	0	0	0	0	0	0	0	0	0	0	0	0	0	0	0	0	0	0	0	0	0	0	0	0	0	0.000	0.000	0.000	0.000	0.000	0.000
38	2	2	mitogen-activated protein kinase 9; transcript variant 1	P000038	7177	41223	400	2828	2878	595	2570	2637	643	28	3	0	0	0	0	0	0	0	0	0	0	0	0	0	0	0	0	0	0	0	0	0	0	0	0	0	0	0	0	0.000	0.000	0.000	0.000	0.000	0.000
38	3	2	mitogen-activated protein kinase 9; transcript variant 1	P000038	7787	41223	400	2314	2371	559	2056	2232	578	27	6	0	0	0	0	0	0	0	0	0	0	0	0	0	0	0	0	0	0	0	0	0	0	0	0	0	0	0	0	0.000	0.000	0.000	0.000	0.000	0.000
38	4	2	mitogen-activated protein kinase 9; transcript variant 1	P000038	8396	41223	400	2570	2596	578	2314	2447	537	25	7	0	0	0	0	0	0	0	0	0	0	0	0	0	0	0	0	0	0	0	0	0	0	0	0	0	0	0	0	0.000	0.000	0.000	0.000	0.000	0.000
38	5	2	salvador homolog 1 (Drosophila)	P000147	9006	41223	400	2828	2880	645	2314	2428	626	41	18	0	0	0	0	0	0	0	0	0	0	0	0	0	0	0	0	0	0	0	0	0	0	0	0	0	0	0	0	0.000	0.000	0.000	0.000	0.000	0.000
38	6	2	salvador homolog 1 (Drosophila)	P000147	9616	41223	400	2570	2626	639	2314	2261	683	30	4	0	0	0	0	0	0	0	0	0	0	0	0	0	0	0	0	0	0	0	0	0	0	0	0	0	0	0	0	0.000	0.000	0.000	0.000	0.000	0.000
38	1	3	salvador homolog 1 (Drosophila)	P000147	6567	41930	400	2570	2665	612	2570	2479	549	18	4	0	0	0	0	0	0	0	0	0	0	0	0	0	0	0	0	0	0	0	0	0	0	0	0	0	0	0	0	0.000	0.000	0.000	0.000	0.000	0.000
38	2	3	salvador homolog 1 (Drosophila)	P000147	7177	41930	400	2570	2606	583	2570	2585	723	16	0	0	0	0	0	0	0	0	0	0	0	0	0	0	0	0	0	0	0	0	0	0	0	0	0	0	0	0	0	0.000	0.000	0.000	0.000	0.000	0.000
38	3	3	caspase 3; apoptosis-related cysteine protease; transcript variant alpha	P000327	7787	41930	400	2314	2390	641	2314	2312	606	18	5	0	0	0	0	0	0	0	0	0	0	0	0	0	0	0	0	0	0	0	0	0	0	0	0	0	0	0	0	0.000	0.000	0.000	0.000	0.000	0.000
38	4	3	caspase 3; apoptosis-related cysteine protease; transcript variant alpha	P000327	8396	41930	400	2570	2488	652	2570	2533	626	11	3	0	0	0	0	0	0	0	0	0	0	0	0	0	0	0	0	0	0	0	0	0	0	0	0	0	0	0	0	0.000	0.000	0.000	0.000	0.000	0.000
38	5	3	caspase 3; apoptosis-related cysteine protease; transcript variant alpha	P000327	9006	41930	400	2570	2612	564	2314	2440	608	25	7	0	0	0	0	0	0	0	0	0	0	0	0	0	0	0	0	0	0	0	0	0	0	0	0	0	0	0	0	0.000	0.000	0.000	0.000	0.000	0.000
38	6	3	caspase 3; apoptosis-related cysteine protease; transcript variant alpha	P000327	9616	41930	400	2570	2569	609	2314	2187	620	27	6	0	0	0	0	0	0	0	0	0	0	0	0	0	0	0	0	0	0	0	0	0	0	0	0	0	0	0	0	0.000	0.000	0.000	0.000	0.000	0.000
38	1	4	ras homolog gene family; member A	P000426	6567	42637	400	2570	2472	606	2314	2445	570	21	5	0	0	0	0	0	0	0	0	0	0	0	0	0	0	0	0	0	0	0	0	0	0	0	0	0	0	0	0	0.000	0.000	0.000	0.000	0.000	0.000
38	2	4	ras homolog gene family; member A	P000426	7177	42637	400	2570	2686	600	2314	2467	569	32	9	0	0	0	0	0	0	0	0	0	0	0	0	0	0	0	0	0	0	0	0	0	0	0	0	0	0	0	0	0.000	0.000	0.000	0.000	0.000	0.000
38	3	4	ras homolog gene family; member A	P000426	7787	42637	400	2314	2391	643	2314	2358	636	18	6	0	0	0	0	0	0	0	0	0	0	0	0	0	0	0	0	0	0	0	0	0	0	0	0	0	0	0	0	0.000	0.000	0.000	0.000	0.000	0.000
38	4	4	ras homolog gene family; member A	P000426	8396	42637	400	2570	2773	876	2570	2552	587	25	13	0	0	0	0	0	0	0	0	0	0	0	0	0	0	0	0	0	0	0	0	0	0	0	0	0	0	0	0	0.000	0.000	0.000	0.000	0.000	0.000
38	5	4	hemoglobin; gamma A	P000531	9006	42637	400	2314	2334	613	2314	2436	563	14	4	0	0	0	0	0	0	0	0	0	0	0	0	0	0	0	0	0	0	0	0	0	0	0	0	0	0	0	0	0.000	0.000	0.000	0.000	0.000	0.000
38	6	4	hemoglobin; gamma A	P000531	9616	42637	400	2314	2428	577	2314	2375	653	19	1	0	0	0	0	0	0	0	0	0	0	0	0	0	0	0	0	0	0	0	0	0	0	0	0	0	0	0	0	0.000	0.000	0.000	0.000	0.000	0.000
38	1	5	hemoglobin; gamma A	P000531	6567	43344	400	2570	2514	539	2314	2447	643	20	2	0	0	0	0	0	0	0	0	0	0	0	0	0	0	0	0	0	0	0	0	0	0	0	0	0	0	0	0	0.000	0.000	0.000	0.000	0.000	0.000
38	2	5	hemoglobin; gamma A	P000531	7177	43344	400	2570	2660	619	2570	2582	612	19	5	0	0	0	0	0	0	0	0	0	0	0	0	0	0	0	0	0	0	0	0	0	0	0	0	0	0	0	0	0.000	0.000	0.000	0.000	0.000	0.000
38	3	5	Buffer	n/a	7787	43344	400	2570	2640	671	2570	2569	642	19	5	0	0	0	0	0	0	0	0	0	0	0	0	0	0	0	0	0	0	0	0	0	0	0	0	0	0	0	0	0.000	0.000	0.000	0.000	0.000	0.000
38	4	5	Buffer	n/a	8396	43344	400	3084	3269	1122	2828	2921	847	23	11	0	0	0	0	0	0	0	0	0	0	0	0	0	0	0	0	0	0	0	0	0	0	0	0	0	0	0	0	0.000	0.000	0.000	0.000	0.000	0.000
38	5	5	Buffer	n/a	9006	43344	400	3856	4057	1379	2828	2924	986	55	27	0	0	0	0	0	0	0	0	0	0	0	0	0	0	0	0	0	0	0	0	0	0	0	0	0	0	0	0	0.000	0.000	0.000	0.000	0.000	0.000
38	6	5	Buffer	n/a	9616	43344	400	2314	2386	555	2314	2357	659	15	1	0	0	0	0	0	0	0	0	0	0	0	0	0	0	0	0	0	0	0	0	0	0	0	0	0	0	0	0	0.000	0.000	0.000	0.000	0.000	0.000
39	1	1	Nonphosphopeptide4	empty	10250	40566	400	2570	2669	636	2570	2576	689	22	2	0	0	0	0	0	0	0	0	0	0	0	0	0	0	0	0	0	0	0	0	0	0	0	0	0	0	0	0	0.000	0.000	0.000	0.000	0.000	0.000
39	2	1	Nonphosphopeptide4	empty	10860	40566	400	2314	2364	549	2570	2528	678	7	1	0	0	0	0	0	0	0	0	0	0	0	0	0	0	0	0	0	0	0	0	0	0	0	0	0	0	0	0	0.000	0.000	0.000	0.000	0.000	0.000
39	3	1	empty	empty	11470	40566	400	2314	2229	608	2056	2146	629	22	6	0	0	0	0	0	0	0	0	0	0	0	0	0	0	0	0	0	0	0	0	0	0	0	0	0	0	0	0	0.000	0.000	0.000	0.000	0.000	0.000
39	4	1	empty	empty	12079	40566	400	2314	2250	600	2314	2332	594	12	3	0	0	0	0	0	0	0	0	0	0	0	0	0	0	0	0	0	0	0	0	0	0	0	0	0	0	0	0	0.000	0.000	0.000	0.000	0.000	0.000
39	5	1	empty	empty	12689	40566	400	2056	2195	615	2314	2361	591	12	4	0	0	0	0	0	0	0	0	0	0	0	0	0	0	0	0	0	0	0	0	0	0	0	0	0	0	0	0	0.000	0.000	0.000	0.000	0.000	0.000
39	6	1	empty	empty	13299	40566	400	2056	2189	630	2314	2408	618	11	3	0	0	0	0	0	0	0	0	0	0	0	0	0	0	0	0	0	0	0	0	0	0	0	0	0	0	0	0	0.000	0.000	0.000	0.000	0.000	0.000
39	1	2	protein kinase C; eta	P000020	10250	41273	400	6682	6659	799	3084	3212	694	100	100	0	0	0	0	0	0	0	0	0	0	0	0	0	0	0	0	0	0	0	0	0	0	0	0	0	0	0	0	0.000	0.000	0.000	0.000	0.000	0.000
39	2	2	protein kinase C; eta	P000020	10860	41273	400	6682	6712	887	3598	3544	823	99	94	0	0	0	0	0	0	0	0	0	0	0	0	0	0	0	0	0	0	0	0	0	0	0	0	0	0	0	0	0.000	0.000	0.000	0.000	0.000	0.000
39	3	2	protein kinase C; eta	P000020	11470	41273	400	6682	6810	882	3084	3193	689	100	100	0	0	0	0	0	0	0	0	0	0	0	0	0	0	0	0	0	0	0	0	0	0	0	0	0	0	0	0	0.000	0.000	0.000	0.000	0.000	0.000
39	4	2	protein kinase C; eta	P000020	12079	41273	400	7454	7306	1031	3342	3209	646	100	100	0	0	0	0	0	0	0	0	0	0	0	0	0	0	0	0	0	0	0	0	0	0	0	0	0	0	0	0	0.000	0.000	0.000	0.000	0.000	0.000
39	5	2	heat shock 90kDa protein 1; alpha	P000102	12689	41273	400	2828	2934	670	2570	2500	680	33	6	0	0	0	0	0	0	0	0	0	0	0	0	0	0	0	0	0	0	0	0	0	0	0	0	0	0	0	0	0.000	0.000	0.000	0.000	0.000	0.000
39	6	2	heat shock 90kDa protein 1; alpha	P000102	13299	41273	400	3342	3419	648	2570	2581	591	63	35	0	0	0	0	0	0	0	0	0	0	0	0	0	0	0	0	0	0	0	0	0	0	0	0	0	0	0	0	0.000	0.000	0.000	0.000	0.000	0.000
39	1	3	heat shock 90kDa protein 1; alpha	P000102	10250	41980	400	3598	3718	661	3084	2994	572	50	20	0	0	0	0	0	0	0	0	0	0	0	0	0	0	0	0	0	0	0	0	0	0	0	0	0	0	0	0	0.000	0.000	0.000	0.000	0.000	0.000
39	2	3	heat shock 90kDa protein 1; alpha	P000102	10860	41980	400	4884	4940	886	2828	2945	692	96	79	0	0	0	0	0	0	0	0	0	0	0	0	0	0	0	0	0	0	0	0	0	0	0	0	0	0	0	0	0.000	0.000	0.000	0.000	0.000	0.000
39	3	3	myeloid differentiation primary response gene (88)	P000307	11470	41980	400	2314	2354	644	2570	2492	666	9	1	0	0	0	0	0	0	0	0	0	0	0	0	0	0	0	0	0	0	0	0	0	0	0	0	0	0	0	0	0.000	0.000	0.000	0.000	0.000	0.000
39	4	3	myeloid differentiation primary response gene (88)	P000307	12079	41980	400	2570	2458	639	2570	2670	654	10	2	0	0	0	0	0	0	0	0	0	0	0	0	0	0	0	0	0	0	0	0	0	0	0	0	0	0	0	0	0.000	0.000	0.000	0.000	0.000	0.000
39	5	3	myeloid differentiation primary response gene (88)	P000307	12689	41980	400	2314	2309	584	2056	2164	635	25	6	0	0	0	0	0	0	0	0	0	0	0	0	0	0	0	0	0	0	0	0	0	0	0	0	0	0	0	0	0.000	0.000	0.000	0.000	0.000	0.000
39	6	3	myeloid differentiation primary response gene (88)	P000307	13299	41980	400	2828	2774	555	2570	2452	556	21	4	0	0	0	0	0	0	0	0	0	0	0	0	0	0	0	0	0	0	0	0	0	0	0	0	0	0	0	0	0.000	0.000	0.000	0.000	0.000	0.000
39	1	4	glutamate-cysteine ligase; catalytic subunit	P000406	10250	42687	400	3084	3124	619	2570	2683	588	45	18	0	0	0	0	0	0	0	0	0	0	0	0	0	0	0	0	0	0	0	0	0	0	0	0	0	0	0	0	0.000	0.000	0.000	0.000	0.000	0.000
39	2	4	glutamate-cysteine ligase; catalytic subunit	P000406	10860	42687	400	2828	2755	529	2314	2389	716	36	2	0	0	0	0	0	0	0	0	0	0	0	0	0	0	0	0	0	0	0	0	0	0	0	0	0	0	0	0	0.000	0.000	0.000	0.000	0.000	0.000
39	3	4	glutamate-cysteine ligase; catalytic subunit	P000406	11470	42687	400	2314	2240	642	2570	2511	762	8	0	0	0	0	0	0	0	0	0	0	0	0	0	0	0	0	0	0	0	0	0	0	0	0	0	0	0	0	0	0.000	0.000	0.000	0.000	0.000	0.000
39	4	4	glutamate-cysteine ligase; catalytic subunit	P000406	12079	42687	400	2570	2501	604	2570	2500	571	12	3	0	0	0	0	0	0	0	0	0	0	0	0	0	0	0	0	0	0	0	0	0	0	0	0	0	0	0	0	0.000	0.000	0.000	0.000	0.000	0.000
39	5	4	NCK adaptor protein 1	P000503	12689	42687	400	2314	2443	660	2314	2285	540	22	6	0	0	0	0	0	0	0	0	0	0	0	0	0	0	0	0	0	0	0	0	0	0	0	0	0	0	0	0	0.000	0.000	0.000	0.000	0.000	0.000
39	6	4	NCK adaptor protein 1	P000503	13299	42687	400	2570	2633	566	2314	2430	632	27	8	0	0	0	0	0	0	0	0	0	0	0	0	0	0	0	0	0	0	0	0	0	0	0	0	0	0	0	0	0.000	0.000	0.000	0.000	0.000	0.000
39	1	5	NCK adaptor protein 1	P000503	10250	43394	400	2828	2952	748	2570	2616	633	34	13	0	0	0	0	0	0	0	0	0	0	0	0	0	0	0	0	0	0	0	0	0	0	0	0	0	0	0	0	0.000	0.000	0.000	0.000	0.000	0.000
39	2	5	NCK adaptor protein 1	P000503	10860	43394	400	2314	2380	702	2314	2426	667	19	3	0	0	0	0	0	0	0	0	0	0	0	0	0	0	0	0	0	0	0	0	0	0	0	0	0	0	0	0	0.000	0.000	0.000	0.000	0.000	0.000
39	3	5	fyn-related kinase	P001004	11470	43394	400	2828	2907	575	2314	2370	674	47	8	0	0	0	0	0	0	0	0	0	0	0	0	0	0	0	0	0	0	0	0	0	0	0	0	0	0	0	0	0.000	0.000	0.000	0.000	0.000	0.000
39	4	5	fyn-related kinase	P001004	12079	43394	400	3084	3023	616	2314	2418	612	54	23	0	0	0	0	0	0	0	0	0	0	0	0	0	0	0	0	0	0	0	0	0	0	0	0	0	0	0	0	0.000	0.000	0.000	0.000	0.000	0.000
39	5	5	fyn-related kinase	P001004	12689	43394	400	3084	2997	690	2314	2400	580	51	26	0	0	0	0	0	0	0	0	0	0	0	0	0	0	0	0	0	0	0	0	0	0	0	0	0	0	0	0	0.000	0.000	0.000	0.000	0.000	0.000
39	6	5	fyn-related kinase	P001004	13299	43394	400	3342	3366	599	2570	2511	703	62	13	0	0	0	0	0	0	0	0	0	0	0	0	0	0	0	0	0	0	0	0	0	0	0	0	0	0	0	0	0.000	0.000	0.000	0.000	0.000	0.000
40	1	1	Cy5/Cy3 labeled biotin-BSA marker proteins	n/a	13835	40591	400	2314	2416	635	2314	2431	592	20	5	0	0	0	0	0	0	0	0	0	0	0	0	0	0	0	0	0	0	0	0	0	0	0	0	0	0	0	0	0.000	0.000	0.000	0.000	0.000	0.000
40	2	1	Cy5/Cy3 labeled biotin-BSA marker proteins	n/a	14445	40591	400	2314	2397	622	2314	2417	687	19	2	0	0	0	0	0	0	0	0	0	0	0	0	0	0	0	0	0	0	0	0	0	0	0	0	0	0	0	0	0.000	0.000	0.000	0.000	0.000	0.000
40	3	1	empty	empty	15055	40591	400	2314	2367	599	2570	2484	587	9	1	0	0	0	0	0	0	0	0	0	0	0	0	0	0	0	0	0	0	0	0	0	0	0	0	0	0	0	0	0.000	0.000	0.000	0.000	0.000	0.000
40	4	1	empty	empty	15664	40591	400	2056	2202	558	2056	2218	669	18	2	0	0	0	0	0	0	0	0	0	0	0	0	0	0	0	0	0	0	0	0	0	0	0	0	0	0	0	0	0.000	0.000	0.000	0.000	0.000	0.000
40	5	1	empty	empty	16274	40591	400	2056	2159	587	2056	2138	570	16	4	0	0	0	0	0	0	0	0	0	0	0	0	0	0	0	0	0	0	0	0	0	0	0	0	0	0	0	0	0.000	0.000	0.000	0.000	0.000	0.000
40	6	1	empty	empty	16884	40591	400	2056	2178	564	2314	2255	587	9	2	0	0	0	0	0	0	0	0	0	0	0	0	0	0	0	0	0	0	0	0	0	0	0	0	0	0	0	0	0.000	0.000	0.000	0.000	0.000	0.000
40	1	2	Buffer	n/a	13835	41298	400	2570	2551	665	2314	2323	587	26	9	0	0	0	0	0	0	0	0	0	0	0	0	0	0	0	0	0	0	0	0	0	0	0	0	0	0	0	0	0.000	0.000	0.000	0.000	0.000	0.000
40	2	2	Buffer	n/a	14445	41298	400	2314	2356	583	2056	2163	594	26	7	0	0	0	0	0	0	0	0	0	0	0	0	0	0	0	0	0	0	0	0	0	0	0	0	0	0	0	0	0.000	0.000	0.000	0.000	0.000	0.000
40	3	2	Buffer	n/a	15055	41298	400	2314	2364	607	2570	2474	587	8	2	0	0	0	0	0	0	0	0	0	0	0	0	0	0	0	0	0	0	0	0	0	0	0	0	0	0	0	0	0.000	0.000	0.000	0.000	0.000	0.000
40	4	2	Buffer	n/a	15664	41298	400	2314	2442	675	2314	2345	629	21	7	0	0	0	0	0	0	0	0	0	0	0	0	0	0	0	0	0	0	0	0	0	0	0	0	0	0	0	0	0.000	0.000	0.000	0.000	0.000	0.000
40	5	2	mitogen-activated protein kinase 7; transcript variant 4	P000083	16274	41298	400	2570	2674	607	2314	2252	591	33	10	0	0	0	0	0	0	0	0	0	0	0	0	0	0	0	0	0	0	0	0	0	0	0	0	0	0	0	0	0.000	0.000	0.000	0.000	0.000	0.000
40	6	2	mitogen-activated protein kinase 7; transcript variant 4	P000083	16884	41298	400	2828	2918	763	2314	2281	660	48	14	0	0	0	0	0	0	0	0	0	0	0	0	0	0	0	0	0	0	0	0	0	0	0	0	0	0	0	0	0.000	0.000	0.000	0.000	0.000	0.000
40	1	3	mitogen-activated protein kinase 7; transcript variant 4	P000083	13835	42005	400	2828	2877	664	2314	2388	576	41	19	0	0	0	0	0	0	0	0	0	0	0	0	0	0	0	0	0	0	0	0	0	0	0	0	0	0	0	0	0.000	0.000	0.000	0.000	0.000	0.000
40	2	3	mitogen-activated protein kinase 7; transcript variant 4	P000083	14445	42005	400	2828	2755	745	2314	2452	618	41	18	0	0	0	0	0	0	0	0	0	0	0	0	0	0	0	0	0	0	0	0	0	0	0	0	0	0	0	0	0.000	0.000	0.000	0.000	0.000	0.000
40	3	3	calmodulin 2 (phosphorylase kinase; delta)	P000289	15055	42005	400	2570	2507	625	2314	2429	633	23	7	0	0	0	0	0	0	0	0	0	0	0	0	0	0	0	0	0	0	0	0	0	0	0	0	0	0	0	0	0.000	0.000	0.000	0.000	0.000	0.000
40	4	3	calmodulin 2 (phosphorylase kinase; delta)	P000289	15664	42005	400	2570	2556	614	2314	2439	628	26	6	0	0	0	0	0	0	0	0	0	0	0	0	0	0	0	0	0	0	0	0	0	0	0	0	0	0	0	0	0.000	0.000	0.000	0.000	0.000	0.000
40	5	3	calmodulin 2 (phosphorylase kinase; delta)	P000289	16274	42005	400	2570	2649	599	2314	2256	590	28	8	0	0	0	0	0	0	0	0	0	0	0	0	0	0	0	0	0	0	0	0	0	0	0	0	0	0	0	0	0.000	0.000	0.000	0.000	0.000	0.000
40	6	3	calmodulin 2 (phosphorylase kinase; delta)	P000289	16884	42005	400	2314	2424	602	2185	2251	639	34	4	0	0	0	0	0	0	0	0	0	0	0	0	0	0	0	0	0	0	0	0	0	0	0	0	0	0	0	0	0.000	0.000	0.000	0.000	0.000	0.000
40	1	4	protein phosphatase 2 (formerly 2A); regulatory subunit B (PR 52); beta isoform	P000373	13835	42712	400	2570	2447	558	2570	2487	671	8	0	0	0	0	0	0	0	0	0	0	0	0	0	0	0	0	0	0	0	0	0	0	0	0	0	0	0	0	0	0.000	0.000	0.000	0.000	0.000	0.000
40	2	4	protein phosphatase 2 (formerly 2A); regulatory subunit B (PR 52); beta isoform	P000373	14445	42712	400	2570	2698	638	2314	2396	589	33	12	0	0	0	0	0	0	0	0	0	0	0	0	0	0	0	0	0	0	0	0	0	0	0	0	0	0	0	0	0.000	0.000	0.000	0.000	0.000	0.000
40	3	4	protein phosphatase 2 (formerly 2A); regulatory subunit B (PR 52); beta isoform	P000373	15055	42712	400	2570	2540	607	2314	2343	599	26	8	0	0	0	0	0	0	0	0	0	0	0	0	0	0	0	0	0	0	0	0	0	0	0	0	0	0	0	0	0.000	0.000	0.000	0.000	0.000	0.000
40	4	4	protein phosphatase 2 (formerly 2A); regulatory subunit B (PR 52); beta isoform	P000373	15664	42712	400	2570	2555	543	2314	2458	662	23	3	0	0	0	0	0	0	0	0	0	0	0	0	0	0	0	0	0	0	0	0	0	0	0	0	0	0	0	0	0.000	0.000	0.000	0.000	0.000	0.000
40	5	4	ras-related C3 botulinum toxin substrate 1 (rho family; small GTP binding protein Rac1)	P000478	16274	42712	400	2570	2559	597	2314	2282	581	25	7	0	0	0	0	0	0	0	0	0	0	0	0	0	0	0	0	0	0	0	0	0	0	0	0	0	0	0	0	0.000	0.000	0.000	0.000	0.000	0.000
40	6	4	ras-related C3 botulinum toxin substrate 1 (rho family; small GTP binding protein Rac1)	P000478	16884	42712	400	2570	2708	624	2056	2130	540	49	20	0	0	0	0	0	0	0	0	0	0	0	0	0	0	0	0	0	0	0	0	0	0	0	0	0	0	0	0	0.000	0.000	0.000	0.000	0.000	0.000
40	1	5	ras-related C3 botulinum toxin substrate 1 (rho family; small GTP binding protein Rac1)	P000478	13835	43419	400	2570	2631	567	2314	2464	634	25	7	0	0	0	0	0	0	0	0	0	0	0	0	0	0	0	0	0	0	0	0	0	0	0	0	0	0	0	0	0.000	0.000	0.000	0.000	0.000	0.000
40	2	5	ras-related C3 botulinum toxin substrate 1 (rho family; small GTP binding protein Rac1)	P000478	14445	43419	400	2570	2626	577	2570	2543	578	14	3	0	0	0	0	0	0	0	0	0	0	0	0	0	0	0	0	0	0	0	0	0	0	0	0	0	0	0	0	0.000	0.000	0.000	0.000	0.000	0.000
40	3	5	calsenilin; presenilin binding protein; EF hand transcription factor	P000593	15055	43419	400	2828	2786	647	2570	2504	649	26	4	0	0	0	0	0	0	0	0	0	0	0	0	0	0	0	0	0	0	0	0	0	0	0	0	0	0	0	0	0.000	0.000	0.000	0.000	0.000	0.000
40	4	5	calsenilin; presenilin binding protein; EF hand transcription factor	P000593	15664	43419	400	2570	2538	566	2570	2474	555	13	2	0	0	0	0	0	0	0	0	0	0	0	0	0	0	0	0	0	0	0	0	0	0	0	0	0	0	0	0	0.000	0.000	0.000	0.000	0.000	0.000
40	5	5	calsenilin; presenilin binding protein; EF hand transcription factor	P000593	16274	43419	400	2314	2344	584	2570	2470	569	6	0	0	0	0	0	0	0	0	0	0	0	0	0	0	0	0	0	0	0	0	0	0	0	0	0	0	0	0	0	0.000	0.000	0.000	0.000	0.000	0.000
40	6	5	calsenilin; presenilin binding protein; EF hand transcription factor	P000593	16884	43419	400	2442	2460	577	2570	2492	651	8	1	0	0	0	0	0	0	0	0	0	0	0	0	0	0	0	0	0	0	0	0	0	0	0	0	0	0	0	0	0.000	0.000	0.000	0.000	0.000	0.000
41	1	1	Cy5/Cy3 labeled biotin-BSA marker proteins	n/a	2908	44125	400	2314	2407	552	2314	2363	581	14	3	0	0	0	0	0	0	0	0	0	0	0	0	0	0	0	0	0	0	0	0	0	0	0	0	0	0	0	0	0.000	0.000	0.000	0.000	0.000	0.000
41	2	1	Cy5/Cy3 labeled biotin-BSA marker proteins	n/a	3518	44125	400	2570	2556	696	2314	2464	667	29	4	0	0	0	0	0	0	0	0	0	0	0	0	0	0	0	0	0	0	0	0	0	0	0	0	0	0	0	0	0.000	0.000	0.000	0.000	0.000	0.000
41	3	1	empty	empty	4128	44125	400	2570	2479	590	2570	2576	594	10	2	0	0	0	0	0	0	0	0	0	0	0	0	0	0	0	0	0	0	0	0	0	0	0	0	0	0	0	0	0.000	0.000	0.000	0.000	0.000	0.000
41	4	1	empty	empty	4737	44125	400	2314	2259	607	2570	2559	603	6	1	0	0	0	0	0	0	0	0	0	0	0	0	0	0	0	0	0	0	0	0	0	0	0	0	0	0	0	0	0.000	0.000	0.000	0.000	0.000	0.000
41	5	1	empty	empty	5347	44125	400	2570	2543	663	2314	2441	553	27	8	0	0	0	0	0	0	0	0	0	0	0	0	0	0	0	0	0	0	0	0	0	0	0	0	0	0	0	0	0.000	0.000	0.000	0.000	0.000	0.000
41	6	1	empty	empty	5957	44125	400	2570	2483	612	2314	2492	632	21	6	0	0	0	0	0	0	0	0	0	0	0	0	0	0	0	0	0	0	0	0	0	0	0	0	0	0	0	0	0.000	0.000	0.000	0.000	0.000	0.000
41	1	2	mitogen-activated protein kinase 14; transcript variant 2	P000060	2908	44832	400	2828	2814	641	2570	2478	544	26	7	0	0	0	0	0	0	0	0	0	0	0	0	0	0	0	0	0	0	0	0	0	0	0	0	0	0	0	0	0.000	0.000	0.000	0.000	0.000	0.000
41	2	2	mitogen-activated protein kinase 14; transcript variant 2	P000060	3518	44832	400	3084	2977	600	2314	2481	566	50	21	0	0	0	0	0	0	0	0	0	0	0	0	0	0	0	0	0	0	0	0	0	0	0	0	0	0	0	0	0.000	0.000	0.000	0.000	0.000	0.000
41	3	2	mitogen-activated protein kinase 14; transcript variant 2	P000060	4128	44832	400	3342	3257	647	2828	2816	575	37	13	0	0	0	0	0	0	0	0	0	0	0	0	0	0	0	0	0	0	0	0	0	0	0	0	0	0	0	0	0.000	0.000	0.000	0.000	0.000	0.000
41	4	2	mitogen-activated protein kinase 14; transcript variant 2	P000060	4737	44832	400	2828	2874	723	2570	2555	640	29	12	0	0	0	0	0	0	0	0	0	0	0	0	0	0	0	0	0	0	0	0	0	0	0	0	0	0	0	0	0.000	0.000	0.000	0.000	0.000	0.000
41	5	2	signal transducer and activator of transcription 3 (acute-phase response fac	P000234	5347	44832	400	2828	2901	659	2570	2615	617	31	10	0	0	0	0	0	0	0	0	0	0	0	0	0	0	0	0	0	0	0	0	0	0	0	0	0	0	0	0	0.000	0.000	0.000	0.000	0.000	0.000
41	6	2	signal transducer and activator of transcription 3 (acute-phase response fac	P000234	5957	44832	400	2828	2868	564	2828	2846	661	13	1	0	0	0	0	0	0	0	0	0	0	0	0	0	0	0	0	0	0	0	0	0	0	0	0	0	0	0	0	0.000	0.000	0.000	0.000	0.000	0.000
41	1	3	signal transducer and activator of transcription 3 (acute-phase response fac	P000234	2908	45539	400	2570	2688	538	2570	2594	556	15	4	0	0	0	0	0	0	0	0	0	0	0	0	0	0	0	0	0	0	0	0	0	0	0	0	0	0	0	0	0.000	0.000	0.000	0.000	0.000	0.000
41	2	3	signal transducer and activator of transcription 3 (acute-phase response fac	P000234	3518	45539	400	2828	2873	588	2570	2651	611	26	8	0	0	0	0	0	0	0	0	0	0	0	0	0	0	0	0	0	0	0	0	0	0	0	0	0	0	0	0	0.000	0.000	0.000	0.000	0.000	0.000
41	3	3	PTK2 protein tyrosine kinase 2	P000347	4128	45539	400	3084	3027	610	2570	2617	618	37	11	0	0	0	0	0	0	0	0	0	0	0	0	0	0	0	0	0	0	0	0	0	0	0	0	0	0	0	0	0.000	0.000	0.000	0.000	0.000	0.000
41	4	3	PTK2 protein tyrosine kinase 2	P000347	4737	45539	400	3084	2976	592	2828	2695	613	21	4	0	0	0	0	0	0	0	0	0	0	0	0	0	0	0	0	0	0	0	0	0	0	0	0	0	0	0	0	0.000	0.000	0.000	0.000	0.000	0.000
41	5	3	PTK2 protein tyrosine kinase 2	P000347	5347	45539	400	3084	3160	660	2828	2774	630	31	10	0	0	0	0	0	0	0	0	0	0	0	0	0	0	0	0	0	0	0	0	0	0	0	0	0	0	0	0	0.000	0.000	0.000	0.000	0.000	0.000
41	6	3	PTK2 protein tyrosine kinase 2	P000347	5957	45539	400	3084	3041	594	2828	2732	593	24	6	0	0	0	0	0	0	0	0	0	0	0	0	0	0	0	0	0	0	0	0	0	0	0	0	0	0	0	0	0.000	0.000	0.000	0.000	0.000	0.000
41	1	4	toll interacting protein	P000448	2908	46246	400	2828	2751	626	2570	2545	600	21	5	0	0	0	0	0	0	0	0	0	0	0	0	0	0	0	0	0	0	0	0	0	0	0	0	0	0	0	0	0.000	0.000	0.000	0.000	0.000	0.000
41	2	4	toll interacting protein	P000448	3518	46246	400	2828	2937	585	2828	2753	674	19	2	0	0	0	0	0	0	0	0	0	0	0	0	0	0	0	0	0	0	0	0	0	0	0	0	0	0	0	0	0.000	0.000	0.000	0.000	0.000	0.000
41	3	4	toll interacting protein	P000448	4128	46246	400	3084	2920	687	2570	2595	593	36	10	0	0	0	0	0	0	0	0	0	0	0	0	0	0	0	0	0	0	0	0	0	0	0	0	0	0	0	0	0.000	0.000	0.000	0.000	0.000	0.000
41	4	4	toll interacting protein	P000448	4737	46246	400	2828	2867	634	2570	2649	623	27	9	0	0	0	0	0	0	0	0	0	0	0	0	0	0	0	0	0	0	0	0	0	0	0	0	0	0	0	0	0.000	0.000	0.000	0.000	0.000	0.000
41	5	4	protein phosphatase 2; regulatory subunit B (B56); gamma isoform; transcript	P000558	5347	46246	400	2828	2856	600	2570	2618	568	27	7	0	0	0	0	0	0	0	0	0	0	0	0	0	0	0	0	0	0	0	0	0	0	0	0	0	0	0	0	0.000	0.000	0.000	0.000	0.000	0.000
41	6	4	protein phosphatase 2; regulatory subunit B (B56); gamma isoform; transcript	P000558	5957	46246	400	2828	2748	558	2570	2530	543	19	5	0	0	0	0	0	0	0	0	0	0	0	0	0	0	0	0	0	0	0	0	0	0	0	0	0	0	0	0	0.000	0.000	0.000	0.000	0.000	0.000
41	1	5	protein phosphatase 2; regulatory subunit B (B56); gamma isoform; transcript	P000558	2908	46953	400	2828	2713	690	2314	2453	687	35	8	0	0	0	0	0	0	0	0	0	0	0	0	0	0	0	0	0	0	0	0	0	0	0	0	0	0	0	0	0.000	0.000	0.000	0.000	0.000	0.000
41	2	5	protein phosphatase 2; regulatory subunit B (B56); gamma isoform; transcript	P000558	3518	46953	400	3084	2943	590	2828	2939	642	16	3	0	0	0	0	0	0	0	0	0	0	0	0	0	0	0	0	0	0	0	0	0	0	0	0	0	0	0	0	0.000	0.000	0.000	0.000	0.000	0.000
41	3	5	Buffer	n/a	4128	46953	400	2570	2532	555	2314	2421	600	22	5	0	0	0	0	0	0	0	0	0	0	0	0	0	0	0	0	0	0	0	0	0	0	0	0	0	0	0	0	0.000	0.000	0.000	0.000	0.000	0.000
41	4	5	Buffer	n/a	4737	46953	400	2570	2596	653	2570	2550	613	18	3	0	0	0	0	0	0	0	0	0	0	0	0	0	0	0	0	0	0	0	0	0	0	0	0	0	0	0	0	0.000	0.000	0.000	0.000	0.000	0.000
41	5	5	Buffer	n/a	5347	46953	400	2570	2671	580	2570	2621	642	17	4	0	0	0	0	0	0	0	0	0	0	0	0	0	0	0	0	0	0	0	0	0	0	0	0	0	0	0	0	0.000	0.000	0.000	0.000	0.000	0.000
41	6	5	Buffer	n/a	5957	46953	400	2570	2642	646	2570	2710	585	18	5	0	0	0	0	0	0	0	0	0	0	0	0	0	0	0	0	0	0	0	0	0	0	0	0	0	0	0	0	0.000	0.000	0.000	0.000	0.000	0.000
42	1	1	BSA5	n/a	6642	44174	400	2570	2727	681	2828	3091	1052	5	0	0	0	0	0	0	0	0	0	0	0	0	0	0	0	0	0	0	0	0	0	0	0	0	0	0	0	0	0	0.000	0.000	0.000	0.000	0.000	0.000
42	2	1	BSA5	n/a	7252	44174	400	2570	2501	590	3084	3368	1098	0	0	0	0	0	0	0	0	0	0	0	0	0	0	0	0	0	0	0	0	0	0	0	0	0	0	0	0	0	0	0.000	0.000	0.000	0.000	0.000	0.000
42	3	1	empty	empty	7862	44174	400	2570	2451	680	2828	3123	1123	1	0	0	0	0	0	0	0	0	0	0	0	0	0	0	0	0	0	0	0	0	0	0	0	0	0	0	0	0	0	0.000	0.000	0.000	0.000	0.000	0.000
42	4	1	empty	empty	8471	44174	400	2314	2425	600	3084	3355	1273	0	0	0	0	0	0	0	0	0	0	0	0	0	0	0	0	0	0	0	0	0	0	0	0	0	0	0	0	0	0	0.000	0.000	0.000	0.000	0.000	0.000
42	5	1	empty	empty	9081	44174	400	2314	2255	688	2570	2513	749	6	2	0	0	0	0	0	0	0	0	0	0	0	0	0	0	0	0	0	0	0	0	0	0	0	0	0	0	0	0	0.000	0.000	0.000	0.000	0.000	0.000
42	6	1	empty	empty	9691	44174	400	2314	2367	503	2056	2142	591	26	4	0	0	0	0	0	0	0	0	0	0	0	0	0	0	0	0	0	0	0	0	0	0	0	0	0	0	0	0	0.000	0.000	0.000	0.000	0.000	0.000
42	1	2	tousled-like kinase 1	P000039	6642	44881	400	14650	14359	2400	5140	5158	1112	100	100	0	0	0	0	0	0	0	0	0	0	0	0	0	0	0	0	0	0	0	0	0	0	0	0	0	0	0	0	0.000	0.000	0.000	0.000	0.000	0.000
42	2	2	tousled-like kinase 1	P000039	7252	44881	400	14906	14697	2453	5654	5675	1231	100	100	0	0	0	0	0	0	0	0	0	0	0	0	0	0	0	0	0	0	0	0	0	0	0	0	0	0	0	0	0.000	0.000	0.000	0.000	0.000	0.000
42	3	2	tousled-like kinase 1	P000039	7862	44881	400	14392	14121	2410	5654	5683	1163	100	100	0	0	0	0	0	0	0	0	0	0	0	0	0	0	0	0	0	0	0	0	0	0	0	0	0	0	0	0	0.000	0.000	0.000	0.000	0.000	0.000
42	4	2	tousled-like kinase 1	P000039	8471	44881	400	14650	14338	2462	5912	5989	1240	100	100	0	0	0	0	0	0	0	0	0	0	0	0	0	0	0	0	0	0	0	0	0	0	0	0	0	0	0	0	0.000	0.000	0.000	0.000	0.000	0.000
42	5	2	tumor necrosis factor receptor superfamily; member 6; transcript variant 1	P000149	9081	44881	400	3342	3268	709	3084	3374	1182	8	1	0	0	0	0	0	0	0	0	0	0	0	0	0	0	0	0	0	0	0	0	0	0	0	0	0	0	0	0	0.000	0.000	0.000	0.000	0.000	0.000
42	6	2	tumor necrosis factor receptor superfamily; member 6; transcript variant 1	P000149	9691	44881	400	3084	3075	582	2570	2599	575	42	13	0	0	0	0	0	0	0	0	0	0	0	0	0	0	0	0	0	0	0	0	0	0	0	0	0	0	0	0	0.000	0.000	0.000	0.000	0.000	0.000
42	1	3	tumor necrosis factor receptor superfamily; member 6; transcript variant 1	P000149	6642	45588	400	2828	2899	592	2828	2986	820	10	0	0	0	0	0	0	0	0	0	0	0	0	0	0	0	0	0	0	0	0	0	0	0	0	0	0	0	0	0	0.000	0.000	0.000	0.000	0.000	0.000
42	2	3	tumor necrosis factor receptor superfamily; member 6; transcript variant 1	P000149	7252	45588	400	3084	3137	631	3084	3228	719	17	2	0	0	0	0	0	0	0	0	0	0	0	0	0	0	0	0	0	0	0	0	0	0	0	0	0	0	0	0	0.000	0.000	0.000	0.000	0.000	0.000
42	3	3	MAD; mothers against decapentaplegic homolog 2 (Drosophila)	P000328	7862	45588	400	2570	2696	573	3084	3282	859	1	0	0	0	0	0	0	0	0	0	0	0	0	0	0	0	0	0	0	0	0	0	0	0	0	0	0	0	0	0	0.000	0.000	0.000	0.000	0.000	0.000
42	4	3	MAD; mothers against decapentaplegic homolog 2 (Drosophila)	P000328	8471	45588	400	3084	3132	643	3213	3359	966	3	0	0	0	0	0	0	0	0	0	0	0	0	0	0	0	0	0	0	0	0	0	0	0	0	0	0	0	0	0	0.000	0.000	0.000	0.000	0.000	0.000
42	5	3	MAD; mothers against decapentaplegic homolog 2 (Drosophila)	P000328	9081	45588	400	2570	2637	607	2828	2773	790	4	0	0	0	0	0	0	0	0	0	0	0	0	0	0	0	0	0	0	0	0	0	0	0	0	0	0	0	0	0	0.000	0.000	0.000	0.000	0.000	0.000
42	6	3	MAD; mothers against decapentaplegic homolog 2 (Drosophila)	P000328	9691	45588	400	2570	2584	622	2570	2471	564	17	4	0	0	0	0	0	0	0	0	0	0	0	0	0	0	0	0	0	0	0	0	0	0	0	0	0	0	0	0	0.000	0.000	0.000	0.000	0.000	0.000
42	1	4	mature T-cell proliferation 1	P000433	6642	46295	400	2570	2608	625	2828	2718	637	9	2	0	0	0	0	0	0	0	0	0	0	0	0	0	0	0	0	0	0	0	0	0	0	0	0	0	0	0	0	0.000	0.000	0.000	0.000	0.000	0.000
42	2	4	mature T-cell proliferation 1	P000433	7252	46295	400	2570	2667	675	2570	2641	551	21	7	0	0	0	0	0	0	0	0	0	0	0	0	0	0	0	0	0	0	0	0	0	0	0	0	0	0	0	0	0.000	0.000	0.000	0.000	0.000	0.000
42	3	4	mature T-cell proliferation 1	P000433	7862	46295	400	2828	2699	629	2570	2600	674	21	2	0	0	0	0	0	0	0	0	0	0	0	0	0	0	0	0	0	0	0	0	0	0	0	0	0	0	0	0	0.000	0.000	0.000	0.000	0.000	0.000
42	4	4	mature T-cell proliferation 1	P000433	8471	46295	400	2828	2853	679	2570	2646	605	29	9	0	0	0	0	0	0	0	0	0	0	0	0	0	0	0	0	0	0	0	0	0	0	0	0	0	0	0	0	0.000	0.000	0.000	0.000	0.000	0.000
42	5	4	cyclin D2	P000532	9081	46295	400	2314	2382	647	2314	2377	723	19	3	0	0	0	0	0	0	0	0	0	0	0	0	0	0	0	0	0	0	0	0	0	0	0	0	0	0	0	0	0.000	0.000	0.000	0.000	0.000	0.000
42	6	4	cyclin D2	P000532	9691	46295	400	2570	2541	597	2314	2364	573	23	7	0	0	0	0	0	0	0	0	0	0	0	0	0	0	0	0	0	0	0	0	0	0	0	0	0	0	0	0	0.000	0.000	0.000	0.000	0.000	0.000
42	1	5	cyclin D2	P000532	6642	47002	400	2828	2971	640	2570	2637	514	50	22	0	0	0	0	0	0	0	0	0	0	0	0	0	0	0	0	0	0	0	0	0	0	0	0	0	0	0	0	0.000	0.000	0.000	0.000	0.000	0.000
42	2	5	cyclin D2	P000532	7252	47002	400	2570	2632	642	2570	2612	616	17	4	0	0	0	0	0	0	0	0	0	0	0	0	0	0	0	0	0	0	0	0	0	0	0	0	0	0	0	0	0.000	0.000	0.000	0.000	0.000	0.000
42	3	5	Buffer	n/a	7862	47002	400	2570	2505	599	2570	2513	594	10	2	0	0	0	0	0	0	0	0	0	0	0	0	0	0	0	0	0	0	0	0	0	0	0	0	0	0	0	0	0.000	0.000	0.000	0.000	0.000	0.000
42	4	5	Buffer	n/a	8471	47002	400	2314	2446	621	2570	2505	638	10	3	0	0	0	0	0	0	0	0	0	0	0	0	0	0	0	0	0	0	0	0	0	0	0	0	0	0	0	0	0.000	0.000	0.000	0.000	0.000	0.000
42	5	5	Buffer	n/a	9081	47002	400	2314	2372	616	2314	2241	616	17	4	0	0	0	0	0	0	0	0	0	0	0	0	0	0	0	0	0	0	0	0	0	0	0	0	0	0	0	0	0.000	0.000	0.000	0.000	0.000	0.000
42	6	5	Buffer	n/a	9691	47002	400	2570	2542	544	2570	2478	542	10	2	0	0	0	0	0	0	0	0	0	0	0	0	0	0	0	0	0	0	0	0	0	0	0	0	0	0	0	0	0.000	0.000	0.000	0.000	0.000	0.000
43	1	1	Nonphosphopeptide5	empty	10200	44175	400	2314	2385	582	2314	2364	643	18	2	0	0	0	0	0	0	0	0	0	0	0	0	0	0	0	0	0	0	0	0	0	0	0	0	0	0	0	0	0.000	0.000	0.000	0.000	0.000	0.000
43	2	1	Nonphosphopeptide5	empty	10810	44175	400	2056	2165	593	2314	2484	612	9	1	0	0	0	0	0	0	0	0	0	0	0	0	0	0	0	0	0	0	0	0	0	0	0	0	0	0	0	0	0.000	0.000	0.000	0.000	0.000	0.000
43	3	1	empty	empty	11420	44175	400	2314	2338	652	2314	2374	615	17	4	0	0	0	0	0	0	0	0	0	0	0	0	0	0	0	0	0	0	0	0	0	0	0	0	0	0	0	0	0.000	0.000	0.000	0.000	0.000	0.000
43	4	1	empty	empty	12029	44175	400	2314	2332	610	2314	2331	558	15	3	0	0	0	0	0	0	0	0	0	0	0	0	0	0	0	0	0	0	0	0	0	0	0	0	0	0	0	0	0.000	0.000	0.000	0.000	0.000	0.000
43	5	1	empty	empty	12639	44175	400	2056	2151	598	2314	2247	586	9	2	0	0	0	0	0	0	0	0	0	0	0	0	0	0	0	0	0	0	0	0	0	0	0	0	0	0	0	0	0.000	0.000	0.000	0.000	0.000	0.000
43	6	1	empty	empty	13249	44175	400	2314	2339	659	2570	2510	544	10	1	0	0	0	0	0	0	0	0	0	0	0	0	0	0	0	0	0	0	0	0	0	0	0	0	0	0	0	0	0.000	0.000	0.000	0.000	0.000	0.000
43	1	2	protein kinase C; iota	P000021	10200	44882	400	6168	6057	835	2828	2998	638	100	100	0	0	0	0	0	0	0	0	0	0	0	0	0	0	0	0	0	0	0	0	0	0	0	0	0	0	0	0	0.000	0.000	0.000	0.000	0.000	0.000
43	2	2	protein kinase C; iota	P000021	10810	44882	400	5912	5845	800	3084	2933	682	99	95	0	0	0	0	0	0	0	0	0	0	0	0	0	0	0	0	0	0	0	0	0	0	0	0	0	0	0	0	0.000	0.000	0.000	0.000	0.000	0.000
43	3	2	protein kinase C; iota	P000021	11420	44882	400	5912	5937	815	3084	3144	661	100	96	0	0	0	0	0	0	0	0	0	0	0	0	0	0	0	0	0	0	0	0	0	0	0	0	0	0	0	0	0.000	0.000	0.000	0.000	0.000	0.000
43	4	2	protein kinase C; iota	P000021	12029	44882	400	6168	6099	961	3342	3240	704	99	93	0	0	0	0	0	0	0	0	0	0	0	0	0	0	0	0	0	0	0	0	0	0	0	0	0	0	0	0	0.000	0.000	0.000	0.000	0.000	0.000
43	5	2	exostoses (multiple) 1	P000105	12639	44882	400	2828	2749	702	2570	2516	613	25	8	0	0	0	0	0	0	0	0	0	0	0	0	0	0	0	0	0	0	0	0	0	0	0	0	0	0	0	0	0.000	0.000	0.000	0.000	0.000	0.000
43	6	2	exostoses (multiple) 1	P000105	13249	44882	400	2570	2495	551	2570	2597	619	8	2	0	0	0	0	0	0	0	0	0	0	0	0	0	0	0	0	0	0	0	0	0	0	0	0	0	0	0	0	0.000	0.000	0.000	0.000	0.000	0.000
43	1	3	exostoses (multiple) 1	P000105	10200	45589	400	2828	2850	650	2570	2574	513	45	18	0	0	0	0	0	0	0	0	0	0	0	0	0	0	0	0	0	0	0	0	0	0	0	0	0	0	0	0	0.000	0.000	0.000	0.000	0.000	0.000
43	2	3	exostoses (multiple) 1	P000105	10810	45589	400	2570	2549	641	2570	2589	619	15	3	0	0	0	0	0	0	0	0	0	0	0	0	0	0	0	0	0	0	0	0	0	0	0	0	0	0	0	0	0.000	0.000	0.000	0.000	0.000	0.000
43	3	3	enhancer of zeste homolog 2 (Drosophila); transcript variant 1	P000308	11420	45589	400	2570	2603	707	2570	2645	688	20	3	0	0	0	0	0	0	0	0	0	0	0	0	0	0	0	0	0	0	0	0	0	0	0	0	0	0	0	0	0.000	0.000	0.000	0.000	0.000	0.000
43	4	3	enhancer of zeste homolog 2 (Drosophila); transcript variant 1	P000308	12029	45589	400	2570	2672	593	2570	2637	626	19	4	0	0	0	0	0	0	0	0	0	0	0	0	0	0	0	0	0	0	0	0	0	0	0	0	0	0	0	0	0.000	0.000	0.000	0.000	0.000	0.000
43	5	3	enhancer of zeste homolog 2 (Drosophila); transcript variant 1	P000308	12639	45589	400	2570	2502	652	2570	2521	654	15	0	0	0	0	0	0	0	0	0	0	0	0	0	0	0	0	0	0	0	0	0	0	0	0	0	0	0	0	0	0.000	0.000	0.000	0.000	0.000	0.000
43	6	3	enhancer of zeste homolog 2 (Drosophila); transcript variant 1	P000308	13249	45589	400	2828	2745	583	2828	2691	798	5	0	0	0	0	0	0	0	0	0	0	0	0	0	0	0	0	0	0	0	0	0	0	0	0	0	0	0	0	0	0.000	0.000	0.000	0.000	0.000	0.000
43	1	4	APEX nuclease (multifunctional DNA repair enzyme) 1; transcript variant 1	P000407	10200	46296	400	2828	2856	561	2314	2431	595	41	13	0	0	0	0	0	0	0	0	0	0	0	0	0	0	0	0	0	0	0	0	0	0	0	0	0	0	0	0	0.000	0.000	0.000	0.000	0.000	0.000
43	2	4	APEX nuclease (multifunctional DNA repair enzyme) 1; transcript variant 1	P000407	10810	46296	400	2570	2574	621	2570	2472	616	15	4	0	0	0	0	0	0	0	0	0	0	0	0	0	0	0	0	0	0	0	0	0	0	0	0	0	0	0	0	0.000	0.000	0.000	0.000	0.000	0.000
43	3	4	APEX nuclease (multifunctional DNA repair enzyme) 1; transcript variant 1	P000407	11420	46296	400	2570	2626	622	2570	2564	694	17	1	0	0	0	0	0	0	0	0	0	0	0	0	0	0	0	0	0	0	0	0	0	0	0	0	0	0	0	0	0.000	0.000	0.000	0.000	0.000	0.000
43	4	4	APEX nuclease (multifunctional DNA repair enzyme) 1; transcript variant 1	P000407	12029	46296	400	2828	2892	562	2570	2688	569	30	7	0	0	0	0	0	0	0	0	0	0	0	0	0	0	0	0	0	0	0	0	0	0	0	0	0	0	0	0	0.000	0.000	0.000	0.000	0.000	0.000
43	5	4	inhibin; beta A (activin A; activin AB alpha polypeptide)	P000505	12639	46296	400	2570	2684	663	2570	2530	659	19	2	0	0	0	0	0	0	0	0	0	0	0	0	0	0	0	0	0	0	0	0	0	0	0	0	0	0	0	0	0.000	0.000	0.000	0.000	0.000	0.000
43	6	4	inhibin; beta A (activin A; activin AB alpha polypeptide)	P000505	13249	46296	400	2828	2833	604	2570	2554	629	26	7	0	0	0	0	0	0	0	0	0	0	0	0	0	0	0	0	0	0	0	0	0	0	0	0	0	0	0	0	0.000	0.000	0.000	0.000	0.000	0.000
43	1	5	inhibin; beta A (activin A; activin AB alpha polypeptide)	P000505	10200	47003	400	2828	2766	564	2570	2547	603	22	4	0	0	0	0	0	0	0	0	0	0	0	0	0	0	0	0	0	0	0	0	0	0	0	0	0	0	0	0	0.000	0.000	0.000	0.000	0.000	0.000
43	2	5	inhibin; beta A (activin A; activin AB alpha polypeptide)	P000505	10810	47003	400	2828	2870	650	2314	2429	624	43	20	0	0	0	0	0	0	0	0	0	0	0	0	0	0	0	0	0	0	0	0	0	0	0	0	0	0	0	0	0.000	0.000	0.000	0.000	0.000	0.000
43	3	5	activin A receptor; type I	P001021	11420	47003	400	4626	4609	815	2828	2747	725	92	66	0	0	0	0	0	0	0	0	0	0	0	0	0	0	0	0	0	0	0	0	0	0	0	0	0	0	0	0	0.000	0.000	0.000	0.000	0.000	0.000
43	4	5	activin A receptor; type I	P001021	12029	47003	400	4626	4575	759	3084	3079	766	87	57	0	0	0	0	0	0	0	0	0	0	0	0	0	0	0	0	0	0	0	0	0	0	0	0	0	0	0	0	0.000	0.000	0.000	0.000	0.000	0.000
43	5	5	activin A receptor; type I	P001021	12639	47003	400	4626	4612	776	3084	3072	720	88	51	0	0	0	0	0	0	0	0	0	0	0	0	0	0	0	0	0	0	0	0	0	0	0	0	0	0	0	0	0.000	0.000	0.000	0.000	0.000	0.000
43	6	5	activin A receptor; type I	P001021	13249	47003	400	4626	4810	819	3084	3047	727	92	65	0	0	0	0	0	0	0	0	0	0	0	0	0	0	0	0	0	0	0	0	0	0	0	0	0	0	0	0	0.000	0.000	0.000	0.000	0.000	0.000
44	1	1	Cy5/Cy3 labeled biotin-BSA marker proteins	n/a	13809	44174	400	2314	2318	593	2314	2429	595	15	2	0	0	0	0	0	0	0	0	0	0	0	0	0	0	0	0	0	0	0	0	0	0	0	0	0	0	0	0	0.000	0.000	0.000	0.000	0.000	0.000
44	2	1	Cy5/Cy3 labeled biotin-BSA marker proteins	n/a	14419	44174	400	2314	2332	568	2314	2314	614	14	3	0	0	0	0	0	0	0	0	0	0	0	0	0	0	0	0	0	0	0	0	0	0	0	0	0	0	0	0	0.000	0.000	0.000	0.000	0.000	0.000
44	3	1	empty	empty	15029	44174	400	2570	2516	601	2570	2480	600	11	3	0	0	0	0	0	0	0	0	0	0	0	0	0	0	0	0	0	0	0	0	0	0	0	0	0	0	0	0	0.000	0.000	0.000	0.000	0.000	0.000
44	4	1	empty	empty	15638	44174	400	2314	2255	573	2314	2259	542	12	2	0	0	0	0	0	0	0	0	0	0	0	0	0	0	0	0	0	0	0	0	0	0	0	0	0	0	0	0	0.000	0.000	0.000	0.000	0.000	0.000
44	5	1	empty	empty	16248	44174	400	2570	2528	652	2570	2583	561	15	3	0	0	0	0	0	0	0	0	0	0	0	0	0	0	0	0	0	0	0	0	0	0	0	0	0	0	0	0	0.000	0.000	0.000	0.000	0.000	0.000
44	6	1	empty	empty	16858	44174	400	2314	2427	604	2570	2578	570	9	2	0	0	0	0	0	0	0	0	0	0	0	0	0	0	0	0	0	0	0	0	0	0	0	0	0	0	0	0	0.000	0.000	0.000	0.000	0.000	0.000
44	1	2	Buffer	n/a	13809	44881	400	2314	2312	598	2570	2673	608	7	2	0	0	0	0	0	0	0	0	0	0	0	0	0	0	0	0	0	0	0	0	0	0	0	0	0	0	0	0	0.000	0.000	0.000	0.000	0.000	0.000
44	2	2	Buffer	n/a	14419	44881	400	2570	2539	629	2570	2524	601	15	3	0	0	0	0	0	0	0	0	0	0	0	0	0	0	0	0	0	0	0	0	0	0	0	0	0	0	0	0	0.000	0.000	0.000	0.000	0.000	0.000
44	3	2	Buffer	n/a	15029	44881	400	2570	2549	623	2570	2654	564	15	2	0	0	0	0	0	0	0	0	0	0	0	0	0	0	0	0	0	0	0	0	0	0	0	0	0	0	0	0	0.000	0.000	0.000	0.000	0.000	0.000
44	4	2	Buffer	n/a	15638	44881	400	2570	2520	592	2570	2696	634	12	2	0	0	0	0	0	0	0	0	0	0	0	0	0	0	0	0	0	0	0	0	0	0	0	0	0	0	0	0	0.000	0.000	0.000	0.000	0.000	0.000
44	5	2	casein kinase 2; alpha 1 polypeptide; transcript variant 2	P000084	16248	44881	400	6168	6274	865	3084	3145	685	100	99	0	0	0	0	0	0	0	0	0	0	0	0	0	0	0	0	0	0	0	0	0	0	0	0	0	0	0	0	0.000	0.000	0.000	0.000	0.000	0.000
44	6	2	casein kinase 2; alpha 1 polypeptide; transcript variant 2	P000084	16858	44881	400	6940	6762	825	3342	3344	706	100	99	0	0	0	0	0	0	0	0	0	0	0	0	0	0	0	0	0	0	0	0	0	0	0	0	0	0	0	0	0.000	0.000	0.000	0.000	0.000	0.000
44	1	3	casein kinase 2; alpha 1 polypeptide; transcript variant 2	P000084	13809	45588	400	5912	5953	846	3598	3504	728	98	85	0	0	0	0	0	0	0	0	0	0	0	0	0	0	0	0	0	0	0	0	0	0	0	0	0	0	0	0	0.000	0.000	0.000	0.000	0.000	0.000
44	2	3	casein kinase 2; alpha 1 polypeptide; transcript variant 2	P000084	14419	45588	400	6426	6267	848	3342	3334	708	100	96	0	0	0	0	0	0	0	0	0	0	0	0	0	0	0	0	0	0	0	0	0	0	0	0	0	0	0	0	0.000	0.000	0.000	0.000	0.000	0.000
44	3	3	MCM5 minichromosome maintenance deficient 5; cell division cycle 46 (S. cerevisiae)	P000290	15029	45588	400	2828	2881	592	2828	2913	670	15	1	0	0	0	0	0	0	0	0	0	0	0	0	0	0	0	0	0	0	0	0	0	0	0	0	0	0	0	0	0.000	0.000	0.000	0.000	0.000	0.000
44	4	3	MCM5 minichromosome maintenance deficient 5; cell division cycle 46 (S. cerevisiae)	P000290	15638	45588	400	2570	2579	631	2570	2640	631	14	5	0	0	0	0	0	0	0	0	0	0	0	0	0	0	0	0	0	0	0	0	0	0	0	0	0	0	0	0	0.000	0.000	0.000	0.000	0.000	0.000
44	5	3	MCM5 minichromosome maintenance deficient 5; cell division cycle 46 (S. cerevisiae)	P000290	16248	45588	400	2570	2447	544	2828	2755	672	3	0	0	0	0	0	0	0	0	0	0	0	0	0	0	0	0	0	0	0	0	0	0	0	0	0	0	0	0	0	0.000	0.000	0.000	0.000	0.000	0.000
44	6	3	MCM5 minichromosome maintenance deficient 5; cell division cycle 46 (S. cerevisiae)	P000290	16858	45588	400	2828	2903	619	2828	2760	619	19	4	0	0	0	0	0	0	0	0	0	0	0	0	0	0	0	0	0	0	0	0	0	0	0	0	0	0	0	0	0.000	0.000	0.000	0.000	0.000	0.000
44	1	4	phosphodiesterase 4A; cAMP-specific (phosphodiesterase E2 dunce homolog; Drosophila)	P000374	13809	46295	400	2570	2561	637	2828	2821	663	8	0	0	0	0	0	0	0	0	0	0	0	0	0	0	0	0	0	0	0	0	0	0	0	0	0	0	0	0	0	0.000	0.000	0.000	0.000	0.000	0.000
44	2	4	phosphodiesterase 4A; cAMP-specific (phosphodiesterase E2 dunce homolog; Drosophila)	P000374	14419	46295	400	2570	2562	558	2828	2779	545	6	1	0	0	0	0	0	0	0	0	0	0	0	0	0	0	0	0	0	0	0	0	0	0	0	0	0	0	0	0	0.000	0.000	0.000	0.000	0.000	0.000
44	3	4	phosphodiesterase 4A; cAMP-specific (phosphodiesterase E2 dunce homolog; Drosophila)	P000374	15029	46295	400	2570	2668	635	2570	2503	563	19	4	0	0	0	0	0	0	0	0	0	0	0	0	0	0	0	0	0	0	0	0	0	0	0	0	0	0	0	0	0.000	0.000	0.000	0.000	0.000	0.000
44	4	4	phosphodiesterase 4A; cAMP-specific (phosphodiesterase E2 dunce homolog; Drosophila)	P000374	15638	46295	400	2570	2541	602	2570	2658	609	13	3	0	0	0	0	0	0	0	0	0	0	0	0	0	0	0	0	0	0	0	0	0	0	0	0	0	0	0	0	0.000	0.000	0.000	0.000	0.000	0.000
44	5	4	bone morphogenetic protein 7 (osteogenic protein 1)	P000479	16248	46295	400	2570	2679	626	2570	2707	622	22	4	0	0	0	0	0	0	0	0	0	0	0	0	0	0	0	0	0	0	0	0	0	0	0	0	0	0	0	0	0.000	0.000	0.000	0.000	0.000	0.000
44	6	4	bone morphogenetic protein 7 (osteogenic protein 1)	P000479	16858	46295	400	2828	2757	726	2570	2567	577	26	9	0	0	0	0	0	0	0	0	0	0	0	0	0	0	0	0	0	0	0	0	0	0	0	0	0	0	0	0	0.000	0.000	0.000	0.000	0.000	0.000
44	1	5	bone morphogenetic protein 7 (osteogenic protein 1)	P000479	13809	47002	400	2828	2751	579	2828	2916	696	10	1	0	0	0	0	0	0	0	0	0	0	0	0	0	0	0	0	0	0	0	0	0	0	0	0	0	0	0	0	0.000	0.000	0.000	0.000	0.000	0.000
44	2	5	bone morphogenetic protein 7 (osteogenic protein 1)	P000479	14419	47002	400	2570	2628	636	2570	2653	608	19	4	0	0	0	0	0	0	0	0	0	0	0	0	0	0	0	0	0	0	0	0	0	0	0	0	0	0	0	0	0.000	0.000	0.000	0.000	0.000	0.000
44	3	5	thyroid hormone receptor-associated protein (100 kDa)	P000597	15029	47002	400	2828	2815	707	2314	2503	671	40	9	0	0	0	0	0	0	0	0	0	0	0	0	0	0	0	0	0	0	0	0	0	0	0	0	0	0	0	0	0.000	0.000	0.000	0.000	0.000	0.000
44	4	5	thyroid hormone receptor-associated protein (100 kDa)	P000597	15638	47002	400	2828	2810	515	2570	2753	650	21	1	0	0	0	0	0	0	0	0	0	0	0	0	0	0	0	0	0	0	0	0	0	0	0	0	0	0	0	0	0.000	0.000	0.000	0.000	0.000	0.000
44	5	5	thyroid hormone receptor-associated protein (100 kDa)	P000597	16248	47002	400	3084	3130	641	2828	2846	661	30	4	0	0	0	0	0	0	0	0	0	0	0	0	0	0	0	0	0	0	0	0	0	0	0	0	0	0	0	0	0.000	0.000	0.000	0.000	0.000	0.000
44	6	5	thyroid hormone receptor-associated protein (100 kDa)	P000597	16858	47002	400	2570	2571	541	2570	2562	664	12	0	0	0	0	0	0	0	0	0	0	0	0	0	0	0	0	0	0	0	0	0	0	0	0	0	0	0	0	0	0.000	0.000	0.000	0.000	0.000	0.000
45	1	1	Cy5/Cy3 labeled biotin-BSA marker proteins	n/a	2909	47833	400	2314	2361	583	2570	2547	643	8	0	0	0	0	0	0	0	0	0	0	0	0	0	0	0	0	0	0	0	0	0	0	0	0	0	0	0	0	0	0.000	0.000	0.000	0.000	0.000	0.000
45	2	1	Cy5/Cy3 labeled biotin-BSA marker proteins	n/a	3519	47833	400	2570	2474	583	2828	2770	654	5	0	0	0	0	0	0	0	0	0	0	0	0	0	0	0	0	0	0	0	0	0	0	0	0	0	0	0	0	0	0.000	0.000	0.000	0.000	0.000	0.000
45	3	1	empty	empty	4129	47833	400	2314	2459	634	2828	2806	710	7	1	0	0	0	0	0	0	0	0	0	0	0	0	0	0	0	0	0	0	0	0	0	0	0	0	0	0	0	0	0.000	0.000	0.000	0.000	0.000	0.000
45	4	1	empty	empty	4738	47833	400	2314	2346	594	2828	2783	630	3	0	0	0	0	0	0	0	0	0	0	0	0	0	0	0	0	0	0	0	0	0	0	0	0	0	0	0	0	0	0.000	0.000	0.000	0.000	0.000	0.000
45	5	1	empty	empty	5348	47833	400	2570	2636	622	2570	2617	635	17	4	0	0	0	0	0	0	0	0	0	0	0	0	0	0	0	0	0	0	0	0	0	0	0	0	0	0	0	0	0.000	0.000	0.000	0.000	0.000	0.000
45	6	1	empty	empty	5958	47833	400	2570	2548	637	2570	2669	590	16	3	0	0	0	0	0	0	0	0	0	0	0	0	0	0	0	0	0	0	0	0	0	0	0	0	0	0	0	0	0.000	0.000	0.000	0.000	0.000	0.000
45	1	2	casein kinase 1; delta; transcript variant 1	P000067	2909	48540	400	4884	5016	680	3084	2998	673	97	78	0	0	0	0	0	0	0	0	0	0	0	0	0	0	0	0	0	0	0	0	0	0	0	0	0	0	0	0	0.000	0.000	0.000	0.000	0.000	0.000
45	2	2	casein kinase 1; delta; transcript variant 1	P000067	3519	48540	400	5654	5577	803	3342	3207	629	98	92	0	0	0	0	0	0	0	0	0	0	0	0	0	0	0	0	0	0	0	0	0	0	0	0	0	0	0	0	0.000	0.000	0.000	0.000	0.000	0.000
45	3	2	casein kinase 1; delta; transcript variant 1	P000067	4129	48540	400	5398	5448	883	3084	3211	650	98	84	0	0	0	0	0	0	0	0	0	0	0	0	0	0	0	0	0	0	0	0	0	0	0	0	0	0	0	0	0.000	0.000	0.000	0.000	0.000	0.000
45	4	2	casein kinase 1; delta; transcript variant 1	P000067	4738	48540	400	5398	5460	868	3084	3032	595	98	92	0	0	0	0	0	0	0	0	0	0	0	0	0	0	0	0	0	0	0	0	0	0	0	0	0	0	0	0	0.000	0.000	0.000	0.000	0.000	0.000
45	5	2	B-cell CLL/lymphoma 10	P000239	5348	48540	400	3084	3112	704	2828	2856	604	31	11	0	0	0	0	0	0	0	0	0	0	0	0	0	0	0	0	0	0	0	0	0	0	0	0	0	0	0	0	0.000	0.000	0.000	0.000	0.000	0.000
45	6	2	B-cell CLL/lymphoma 10	P000239	5958	48540	400	2828	2953	721	2828	2744	593	23	8	0	0	0	0	0	0	0	0	0	0	0	0	0	0	0	0	0	0	0	0	0	0	0	0	0	0	0	0	0.000	0.000	0.000	0.000	0.000	0.000
45	1	3	B-cell CLL/lymphoma 10	P000239	2909	49247	400	2828	2800	599	2570	2616	675	23	2	0	0	0	0	0	0	0	0	0	0	0	0	0	0	0	0	0	0	0	0	0	0	0	0	0	0	0	0	0.000	0.000	0.000	0.000	0.000	0.000
45	2	3	B-cell CLL/lymphoma 10	P000239	3519	49247	400	2828	2998	673	2570	2704	613	34	13	0	0	0	0	0	0	0	0	0	0	0	0	0	0	0	0	0	0	0	0	0	0	0	0	0	0	0	0	0.000	0.000	0.000	0.000	0.000	0.000
45	3	3	guanine nucleotide binding protein (G protein); alpha activating activity polypeptide O	P000348	4129	49247	400	2828	2733	635	2570	2618	566	21	5	0	0	0	0	0	0	0	0	0	0	0	0	0	0	0	0	0	0	0	0	0	0	0	0	0	0	0	0	0.000	0.000	0.000	0.000	0.000	0.000
45	4	3	guanine nucleotide binding protein (G protein); alpha activating activity polypeptide O	P000348	4738	49247	400	2828	2840	705	2570	2683	659	27	6	0	0	0	0	0	0	0	0	0	0	0	0	0	0	0	0	0	0	0	0	0	0	0	0	0	0	0	0	0.000	0.000	0.000	0.000	0.000	0.000
45	5	3	guanine nucleotide binding protein (G protein); alpha activating activity polypeptide O	P000348	5348	49247	400	2828	2727	618	2828	2775	649	12	0	0	0	0	0	0	0	0	0	0	0	0	0	0	0	0	0	0	0	0	0	0	0	0	0	0	0	0	0	0.000	0.000	0.000	0.000	0.000	0.000
45	6	3	guanine nucleotide binding protein (G protein); alpha activating activity polypeptide O	P000348	5958	49247	400	2828	2831	607	2828	2778	631	14	3	0	0	0	0	0	0	0	0	0	0	0	0	0	0	0	0	0	0	0	0	0	0	0	0	0	0	0	0	0.000	0.000	0.000	0.000	0.000	0.000
45	1	4	GATA binding protein 3	P000449	2909	49954	400	2570	2718	654	2314	2463	656	35	7	0	0	0	0	0	0	0	0	0	0	0	0	0	0	0	0	0	0	0	0	0	0	0	0	0	0	0	0	0.000	0.000	0.000	0.000	0.000	0.000
45	2	4	GATA binding protein 3	P000449	3519	49954	400	3084	2989	592	2699	2685	553	36	11	0	0	0	0	0	0	0	0	0	0	0	0	0	0	0	0	0	0	0	0	0	0	0	0	0	0	0	0	0.000	0.000	0.000	0.000	0.000	0.000
45	3	4	GATA binding protein 3	P000449	4129	49954	400	2828	2895	696	2570	2655	601	31	13	0	0	0	0	0	0	0	0	0	0	0	0	0	0	0	0	0	0	0	0	0	0	0	0	0	0	0	0	0.000	0.000	0.000	0.000	0.000	0.000
45	4	4	GATA binding protein 3	P000449	4738	49954	400	2828	2841	569	2570	2625	632	27	7	0	0	0	0	0	0	0	0	0	0	0	0	0	0	0	0	0	0	0	0	0	0	0	0	0	0	0	0	0.000	0.000	0.000	0.000	0.000	0.000
45	5	4	cyclin-dependent kinase inhibitor 2B (p15; inhibits CDK4)	P000559	5348	49954	400	2570	2651	607	2570	2613	630	19	4	0	0	0	0	0	0	0	0	0	0	0	0	0	0	0	0	0	0	0	0	0	0	0	0	0	0	0	0	0.000	0.000	0.000	0.000	0.000	0.000
45	6	4	cyclin-dependent kinase inhibitor 2B (p15; inhibits CDK4)	P000559	5958	49954	400	2828	2946	539	2828	2731	619	16	2	0	0	0	0	0	0	0	0	0	0	0	0	0	0	0	0	0	0	0	0	0	0	0	0	0	0	0	0	0.000	0.000	0.000	0.000	0.000	0.000
45	1	5	cyclin-dependent kinase inhibitor 2B (p15; inhibits CDK4)	P000559	2909	50661	400	2828	2864	644	2314	2441	579	43	17	0	0	0	0	0	0	0	0	0	0	0	0	0	0	0	0	0	0	0	0	0	0	0	0	0	0	0	0	0.000	0.000	0.000	0.000	0.000	0.000
45	2	5	cyclin-dependent kinase inhibitor 2B (p15; inhibits CDK4)	P000559	3519	50661	400	2570	2609	611	2570	2571	610	15	4	0	0	0	0	0	0	0	0	0	0	0	0	0	0	0	0	0	0	0	0	0	0	0	0	0	0	0	0	0.000	0.000	0.000	0.000	0.000	0.000
45	3	5	Buffer	n/a	4129	50661	400	2314	2413	604	2570	2516	585	9	2	0	0	0	0	0	0	0	0	0	0	0	0	0	0	0	0	0	0	0	0	0	0	0	0	0	0	0	0	0.000	0.000	0.000	0.000	0.000	0.000
45	4	5	Buffer	n/a	4738	50661	400	2570	2531	595	2570	2544	572	12	3	0	0	0	0	0	0	0	0	0	0	0	0	0	0	0	0	0	0	0	0	0	0	0	0	0	0	0	0	0.000	0.000	0.000	0.000	0.000	0.000
45	5	5	Buffer	n/a	5348	50661	400	2570	2569	640	2570	2593	682	16	2	0	0	0	0	0	0	0	0	0	0	0	0	0	0	0	0	0	0	0	0	0	0	0	0	0	0	0	0	0.000	0.000	0.000	0.000	0.000	0.000
45	6	5	Buffer	n/a	5958	50661	400	2570	2639	544	2570	2509	644	15	1	0	0	0	0	0	0	0	0	0	0	0	0	0	0	0	0	0	0	0	0	0	0	0	0	0	0	0	0	0.000	0.000	0.000	0.000	0.000	0.000
46	1	1	BSA6	n/a	6666	47783	400	2570	2528	660	2828	2754	601	9	2	0	0	0	0	0	0	0	0	0	0	0	0	0	0	0	0	0	0	0	0	0	0	0	0	0	0	0	0	0.000	0.000	0.000	0.000	0.000	0.000
46	2	1	BSA6	n/a	7276	47783	400	2314	2253	559	2570	2590	574	4	0	0	0	0	0	0	0	0	0	0	0	0	0	0	0	0	0	0	0	0	0	0	0	0	0	0	0	0	0	0.000	0.000	0.000	0.000	0.000	0.000
46	3	1	empty	empty	7886	47783	400	2570	2540	594	2570	2495	609	13	4	0	0	0	0	0	0	0	0	0	0	0	0	0	0	0	0	0	0	0	0	0	0	0	0	0	0	0	0	0.000	0.000	0.000	0.000	0.000	0.000
46	4	1	empty	empty	8495	47783	400	2314	2381	595	2570	2515	584	8	1	0	0	0	0	0	0	0	0	0	0	0	0	0	0	0	0	0	0	0	0	0	0	0	0	0	0	0	0	0.000	0.000	0.000	0.000	0.000	0.000
46	5	1	empty	empty	9105	47783	400	2314	2236	567	2314	2366	616	12	1	0	0	0	0	0	0	0	0	0	0	0	0	0	0	0	0	0	0	0	0	0	0	0	0	0	0	0	0	0.000	0.000	0.000	0.000	0.000	0.000
46	6	1	empty	empty	9715	47783	400	2314	2187	556	2570	2465	702	3	0	0	0	0	0	0	0	0	0	0	0	0	0	0	0	0	0	0	0	0	0	0	0	0	0	0	0	0	0	0.000	0.000	0.000	0.000	0.000	0.000
46	1	2	mitogen-activated protein kinase 13	P000043	6666	48490	400	4884	5066	1207	2828	2802	661	94	74	0	0	0	0	0	0	0	0	0	0	0	0	0	0	0	0	0	0	0	0	0	0	0	0	0	0	0	0	0.000	0.000	0.000	0.000	0.000	0.000
46	2	2	mitogen-activated protein kinase 13	P000043	7276	48490	400	3084	3044	637	2570	2709	649	37	8	0	0	0	0	0	0	0	0	0	0	0	0	0	0	0	0	0	0	0	0	0	0	0	0	0	0	0	0	0.000	0.000	0.000	0.000	0.000	0.000
46	3	2	mitogen-activated protein kinase 13	P000043	7886	48490	400	2828	2962	842	2828	2795	666	23	7	0	0	0	0	0	0	0	0	0	0	0	0	0	0	0	0	0	0	0	0	0	0	0	0	0	0	0	0	0.000	0.000	0.000	0.000	0.000	0.000
46	4	2	mitogen-activated protein kinase 13	P000043	8495	48490	400	2828	2888	671	2570	2605	572	29	9	0	0	0	0	0	0	0	0	0	0	0	0	0	0	0	0	0	0	0	0	0	0	0	0	0	0	0	0	0.000	0.000	0.000	0.000	0.000	0.000
46	5	2	protein tyrosine phosphatase; non-receptor type 11 (Noonan syndrome 1)	P000157	9105	48490	400	2828	2859	671	2570	2623	662	28	5	0	0	0	0	0	0	0	0	0	0	0	0	0	0	0	0	0	0	0	0	0	0	0	0	0	0	0	0	0.000	0.000	0.000	0.000	0.000	0.000
46	6	2	protein tyrosine phosphatase; non-receptor type 11 (Noonan syndrome 1)	P000157	9715	48490	400	2570	2675	629	2570	2667	637	19	6	0	0	0	0	0	0	0	0	0	0	0	0	0	0	0	0	0	0	0	0	0	0	0	0	0	0	0	0	0.000	0.000	0.000	0.000	0.000	0.000
46	1	3	protein tyrosine phosphatase; non-receptor type 11 (Noonan syndrome 1)	P000157	6666	49197	400	3084	2982	603	2828	2837	599	20	5	0	0	0	0	0	0	0	0	0	0	0	0	0	0	0	0	0	0	0	0	0	0	0	0	0	0	0	0	0.000	0.000	0.000	0.000	0.000	0.000
46	2	3	protein tyrosine phosphatase; non-receptor type 11 (Noonan syndrome 1)	P000157	7276	49197	400	3084	2978	720	2570	2691	567	40	14	0	0	0	0	0	0	0	0	0	0	0	0	0	0	0	0	0	0	0	0	0	0	0	0	0	0	0	0	0.000	0.000	0.000	0.000	0.000	0.000
46	3	3	guanine nucleotide binding protein (G protein); gamma 4	P000330	7886	49197	400	3084	2998	671	2570	2689	675	36	7	0	0	0	0	0	0	0	0	0	0	0	0	0	0	0	0	0	0	0	0	0	0	0	0	0	0	0	0	0.000	0.000	0.000	0.000	0.000	0.000
46	4	3	guanine nucleotide binding protein (G protein); gamma 4	P000330	8495	49197	400	2828	2743	606	2570	2626	620	20	6	0	0	0	0	0	0	0	0	0	0	0	0	0	0	0	0	0	0	0	0	0	0	0	0	0	0	0	0	0.000	0.000	0.000	0.000	0.000	0.000
46	5	3	guanine nucleotide binding protein (G protein); gamma 4	P000330	9105	49197	400	3084	3074	773	2828	2972	971	18	2	0	0	0	0	0	0	0	0	0	0	0	0	0	0	0	0	0	0	0	0	0	0	0	0	0	0	0	0	0.000	0.000	0.000	0.000	0.000	0.000
46	6	3	guanine nucleotide binding protein (G protein); gamma 4	P000330	9715	49197	400	2828	2860	639	2828	2854	730	17	2	0	0	0	0	0	0	0	0	0	0	0	0	0	0	0	0	0	0	0	0	0	0	0	0	0	0	0	0	0.000	0.000	0.000	0.000	0.000	0.000
46	1	4	matrix metalloproteinase 2 (gelatinase A; 72kDa gelatinase; 72kDa type IV collagenase)	P000434	6666	49904	400	3342	3334	692	2828	2990	740	41	10	0	0	0	0	0	0	0	0	0	0	0	0	0	0	0	0	0	0	0	0	0	0	0	0	0	0	0	0	0.000	0.000	0.000	0.000	0.000	0.000
46	2	4	matrix metalloproteinase 2 (gelatinase A; 72kDa gelatinase; 72kDa type IV collagenase)	P000434	7276	49904	400	2570	2611	578	2570	2622	567	15	4	0	0	0	0	0	0	0	0	0	0	0	0	0	0	0	0	0	0	0	0	0	0	0	0	0	0	0	0	0.000	0.000	0.000	0.000	0.000	0.000
46	3	4	matrix metalloproteinase 2 (gelatinase A; 72kDa gelatinase; 72kDa type IV collagenase)	P000434	7886	49904	400	2570	2606	657	2828	2762	661	9	1	0	0	0	0	0	0	0	0	0	0	0	0	0	0	0	0	0	0	0	0	0	0	0	0	0	0	0	0	0.000	0.000	0.000	0.000	0.000	0.000
46	4	4	matrix metalloproteinase 2 (gelatinase A; 72kDa gelatinase; 72kDa type IV collagenase)	P000434	8495	49904	400	2828	2947	613	2570	2660	660	31	5	0	0	0	0	0	0	0	0	0	0	0	0	0	0	0	0	0	0	0	0	0	0	0	0	0	0	0	0	0.000	0.000	0.000	0.000	0.000	0.000
46	5	4	ELK3; ETS-domain protein (SRF accessory protein 2)	P000533	9105	49904	400	2570	2696	587	2570	2527	659	19	2	0	0	0	0	0	0	0	0	0	0	0	0	0	0	0	0	0	0	0	0	0	0	0	0	0	0	0	0	0.000	0.000	0.000	0.000	0.000	0.000
46	6	4	ELK3; ETS-domain protein (SRF accessory protein 2)	P000533	9715	49904	400	2314	2453	635	2570	2675	712	12	1	0	0	0	0	0	0	0	0	0	0	0	0	0	0	0	0	0	0	0	0	0	0	0	0	0	0	0	0	0.000	0.000	0.000	0.000	0.000	0.000
46	1	5	ELK3; ETS-domain protein (SRF accessory protein 2)	P000533	6666	50611	400	2570	2509	702	2570	2672	598	14	5	0	0	0	0	0	0	0	0	0	0	0	0	0	0	0	0	0	0	0	0	0	0	0	0	0	0	0	0	0.000	0.000	0.000	0.000	0.000	0.000
46	2	5	ELK3; ETS-domain protein (SRF accessory protein 2)	P000533	7276	50611	400	2828	2823	702	2570	2582	553	30	11	0	0	0	0	0	0	0	0	0	0	0	0	0	0	0	0	0	0	0	0	0	0	0	0	0	0	0	0	0.000	0.000	0.000	0.000	0.000	0.000
46	3	5	Buffer	n/a	7886	50611	400	2314	2402	540	2570	2526	637	7	1	0	0	0	0	0	0	0	0	0	0	0	0	0	0	0	0	0	0	0	0	0	0	0	0	0	0	0	0	0.000	0.000	0.000	0.000	0.000	0.000
46	4	5	Buffer	n/a	8495	50611	400	2570	2688	461	2570	2676	612	11	2	0	0	0	0	0	0	0	0	0	0	0	0	0	0	0	0	0	0	0	0	0	0	0	0	0	0	0	0	0.000	0.000	0.000	0.000	0.000	0.000
46	5	5	Buffer	n/a	9105	50611	400	2570	2570	603	2570	2571	652	16	1	0	0	0	0	0	0	0	0	0	0	0	0	0	0	0	0	0	0	0	0	0	0	0	0	0	0	0	0	0.000	0.000	0.000	0.000	0.000	0.000
46	6	5	Buffer	n/a	9715	50611	400	2570	2590	661	2570	2496	612	18	4	0	0	0	0	0	0	0	0	0	0	0	0	0	0	0	0	0	0	0	0	0	0	0	0	0	0	0	0	0.000	0.000	0.000	0.000	0.000	0.000
47	1	1	Nonphosphopeptide6	empty	10275	47808	400	2314	2269	557	2570	2676	608	5	0	0	0	0	0	0	0	0	0	0	0	0	0	0	0	0	0	0	0	0	0	0	0	0	0	0	0	0	0	0.000	0.000	0.000	0.000	0.000	0.000
47	2	1	Nonphosphopeptide6	empty	10885	47808	400	2314	2354	538	2570	2656	647	5	0	0	0	0	0	0	0	0	0	0	0	0	0	0	0	0	0	0	0	0	0	0	0	0	0	0	0	0	0	0.000	0.000	0.000	0.000	0.000	0.000
47	3	1	empty	empty	11495	47808	400	2570	2438	628	2314	2243	637	21	4	0	0	0	0	0	0	0	0	0	0	0	0	0	0	0	0	0	0	0	0	0	0	0	0	0	0	0	0	0.000	0.000	0.000	0.000	0.000	0.000
47	4	1	empty	empty	12104	47808	400	2314	2324	611	2570	2495	682	8	1	0	0	0	0	0	0	0	0	0	0	0	0	0	0	0	0	0	0	0	0	0	0	0	0	0	0	0	0	0.000	0.000	0.000	0.000	0.000	0.000
47	5	1	empty	empty	12714	47808	400	2314	2402	561	2570	2635	637	7	1	0	0	0	0	0	0	0	0	0	0	0	0	0	0	0	0	0	0	0	0	0	0	0	0	0	0	0	0	0.000	0.000	0.000	0.000	0.000	0.000
47	6	1	empty	empty	13324	47808	400	2314	2391	603	2570	2534	658	9	1	0	0	0	0	0	0	0	0	0	0	0	0	0	0	0	0	0	0	0	0	0	0	0	0	0	0	0	0	0.000	0.000	0.000	0.000	0.000	0.000
47	1	2	zeta-chain (TCR) associated protein kinase 70kDa	P000024	10275	48515	400	3342	3386	707	2570	2662	638	62	30	0	0	0	0	0	0	0	0	0	0	0	0	0	0	0	0	0	0	0	0	0	0	0	0	0	0	0	0	0.000	0.000	0.000	0.000	0.000	0.000
47	2	2	zeta-chain (TCR) associated protein kinase 70kDa	P000024	10885	48515	400	6168	6464	1515	2828	2937	622	100	99	0	0	0	0	0	0	0	0	0	0	0	0	0	0	0	0	0	0	0	0	0	0	0	0	0	0	0	0	0.000	0.000	0.000	0.000	0.000	0.000
47	3	2	zeta-chain (TCR) associated protein kinase 70kDa	P000024	11495	48515	400	3342	3353	717	2570	2590	600	58	33	0	0	0	0	0	0	0	0	0	0	0	0	0	0	0	0	0	0	0	0	0	0	0	0	0	0	0	0	0.000	0.000	0.000	0.000	0.000	0.000
47	4	2	zeta-chain (TCR) associated protein kinase 70kDa	P000024	12104	48515	400	3342	3380	696	2570	2683	674	61	19	0	0	0	0	0	0	0	0	0	0	0	0	0	0	0	0	0	0	0	0	0	0	0	0	0	0	0	0	0.000	0.000	0.000	0.000	0.000	0.000
47	5	2	DNA-damage-inducible transcript 3	P000106	12714	48515	400	3084	3050	694	2828	2735	581	27	9	0	0	0	0	0	0	0	0	0	0	0	0	0	0	0	0	0	0	0	0	0	0	0	0	0	0	0	0	0.000	0.000	0.000	0.000	0.000	0.000
47	6	2	DNA-damage-inducible transcript 3	P000106	13324	48515	400	3342	3516	671	2570	2676	717	65	22	0	0	0	0	0	0	0	0	0	0	0	0	0	0	0	0	0	0	0	0	0	0	0	0	0	0	0	0	0.000	0.000	0.000	0.000	0.000	0.000
47	1	3	DNA-damage-inducible transcript 3	P000106	10275	49222	400	3727	3723	712	2828	2905	641	65	36	0	0	0	0	0	0	0	0	0	0	0	0	0	0	0	0	0	0	0	0	0	0	0	0	0	0	0	0	0.000	0.000	0.000	0.000	0.000	0.000
47	2	3	DNA-damage-inducible transcript 3	P000106	10885	49222	400	3084	3174	579	2570	2639	581	47	16	0	0	0	0	0	0	0	0	0	0	0	0	0	0	0	0	0	0	0	0	0	0	0	0	0	0	0	0	0.000	0.000	0.000	0.000	0.000	0.000
47	3	3	MAD; mothers against decapentaplegic homolog 5 (Drosophila)	P000310	11495	49222	400	2828	2727	595	2570	2490	570	19	5	0	0	0	0	0	0	0	0	0	0	0	0	0	0	0	0	0	0	0	0	0	0	0	0	0	0	0	0	0.000	0.000	0.000	0.000	0.000	0.000
47	4	3	MAD; mothers against decapentaplegic homolog 5 (Drosophila)	P000310	12104	49222	400	2570	2626	612	2570	2610	650	15	2	0	0	0	0	0	0	0	0	0	0	0	0	0	0	0	0	0	0	0	0	0	0	0	0	0	0	0	0	0.000	0.000	0.000	0.000	0.000	0.000
47	5	3	MAD; mothers against decapentaplegic homolog 5 (Drosophila)	P000310	12714	49222	400	2570	2766	662	2314	2427	519	35	14	0	0	0	0	0	0	0	0	0	0	0	0	0	0	0	0	0	0	0	0	0	0	0	0	0	0	0	0	0.000	0.000	0.000	0.000	0.000	0.000
47	6	3	MAD; mothers against decapentaplegic homolog 5 (Drosophila)	P000310	13324	49222	400	3084	2982	548	2699	2670	571	32	9	0	0	0	0	0	0	0	0	0	0	0	0	0	0	0	0	0	0	0	0	0	0	0	0	0	0	0	0	0.000	0.000	0.000	0.000	0.000	0.000
47	1	4	DnaJ (Hsp40) homolog; subfamily B; member 1	P000411	10275	49929	400	3084	3057	594	2828	2828	659	23	4	0	0	0	0	0	0	0	0	0	0	0	0	0	0	0	0	0	0	0	0	0	0	0	0	0	0	0	0	0.000	0.000	0.000	0.000	0.000	0.000
47	2	4	DnaJ (Hsp40) homolog; subfamily B; member 1	P000411	10885	49929	400	2828	2823	544	2828	2730	630	14	1	0	0	0	0	0	0	0	0	0	0	0	0	0	0	0	0	0	0	0	0	0	0	0	0	0	0	0	0	0.000	0.000	0.000	0.000	0.000	0.000
47	3	4	DnaJ (Hsp40) homolog; subfamily B; member 1	P000411	11495	49929	400	2828	2771	679	3084	3091	934	4	0	0	0	0	0	0	0	0	0	0	0	0	0	0	0	0	0	0	0	0	0	0	0	0	0	0	0	0	0	0.000	0.000	0.000	0.000	0.000	0.000
47	4	4	DnaJ (Hsp40) homolog; subfamily B; member 1	P000411	12104	49929	400	3084	2970	574	3084	3193	1000	4	0	0	0	0	0	0	0	0	0	0	0	0	0	0	0	0	0	0	0	0	0	0	0	0	0	0	0	0	0	0.000	0.000	0.000	0.000	0.000	0.000
47	5	4	interferon stimulated gene 20kDa	P000506	12714	49929	400	2828	2752	615	3084	3232	950	2	0	0	0	0	0	0	0	0	0	0	0	0	0	0	0	0	0	0	0	0	0	0	0	0	0	0	0	0	0	0.000	0.000	0.000	0.000	0.000	0.000
47	6	4	interferon stimulated gene 20kDa	P000506	13324	49929	400	3084	3074	650	3084	3226	879	8	0	0	0	0	0	0	0	0	0	0	0	0	0	0	0	0	0	0	0	0	0	0	0	0	0	0	0	0	0	0.000	0.000	0.000	0.000	0.000	0.000
47	1	5	interferon stimulated gene 20kDa	P000506	10275	50636	400	2828	2776	637	2570	2602	619	22	7	0	0	0	0	0	0	0	0	0	0	0	0	0	0	0	0	0	0	0	0	0	0	0	0	0	0	0	0	0.000	0.000	0.000	0.000	0.000	0.000
47	2	5	interferon stimulated gene 20kDa	P000506	10885	50636	400	3342	3668	1273	2828	3683	1979	20	2	0	0	0	0	0	0	0	0	0	0	0	0	0	0	0	0	0	0	0	0	0	0	0	0	0	0	0	0	0.000	0.000	0.000	0.000	0.000	0.000
47	3	5	serine/threonine kinase 24 (STE20 homolog; yeast)	P001032	11495	50636	400	14906	14590	2427	7710	7640	2555	96	76	0	0	0	0	0	0	0	0	0	0	0	0	0	0	0	0	0	0	0	0	0	0	0	0	0	0	0	0	0.000	0.000	0.000	0.000	0.000	0.000
47	4	5	serine/threonine kinase 24 (STE20 homolog; yeast)	P001032	12104	50636	400	14906	14540	2592	8224	8269	3017	87	56	0	0	0	0	0	0	0	0	0	0	0	0	0	0	0	0	0	0	0	0	0	0	0	0	0	0	0	0	0.000	0.000	0.000	0.000	0.000	0.000
47	5	5	serine/threonine kinase 24 (STE20 homolog; yeast)	P001032	12714	50636	400	14392	14092	2533	7710	7903	2978	87	56	0	0	0	0	0	0	0	0	0	0	0	0	0	0	0	0	0	0	0	0	0	0	0	0	0	0	0	0	0.000	0.000	0.000	0.000	0.000	0.000
47	6	5	serine/threonine kinase 24 (STE20 homolog; yeast)	P001032	13324	50636	400	14906	14687	2925	6168	7312	2949	99	78	0	0	0	0	0	0	0	0	0	0	0	0	0	0	0	0	0	0	0	0	0	0	0	0	0	0	0	0	0.000	0.000	0.000	0.000	0.000	0.000
48	1	1	Cy5/Cy3 labeled biotin-BSA marker proteins	n/a	13908	47734	400	2314	2435	640	2570	2707	708	12	1	0	0	0	0	0	0	0	0	0	0	0	0	0	0	0	0	0	0	0	0	0	0	0	0	0	0	0	0	0.000	0.000	0.000	0.000	0.000	0.000
48	2	1	Cy5/Cy3 labeled biotin-BSA marker proteins	n/a	14518	47734	400	2314	2419	587	2570	2473	673	9	1	0	0	0	0	0	0	0	0	0	0	0	0	0	0	0	0	0	0	0	0	0	0	0	0	0	0	0	0	0.000	0.000	0.000	0.000	0.000	0.000
48	3	1	empty	empty	15128	47734	400	2570	2701	558	2570	2501	539	18	3	0	0	0	0	0	0	0	0	0	0	0	0	0	0	0	0	0	0	0	0	0	0	0	0	0	0	0	0	0.000	0.000	0.000	0.000	0.000	0.000
48	4	1	empty	empty	15737	47734	400	2314	2462	619	2314	2460	611	20	6	0	0	0	0	0	0	0	0	0	0	0	0	0	0	0	0	0	0	0	0	0	0	0	0	0	0	0	0	0.000	0.000	0.000	0.000	0.000	0.000
48	5	1	empty	empty	16347	47734	400	2828	2839	645	2570	2583	664	28	4	0	0	0	0	0	0	0	0	0	0	0	0	0	0	0	0	0	0	0	0	0	0	0	0	0	0	0	0	0.000	0.000	0.000	0.000	0.000	0.000
48	6	1	empty	empty	16957	47734	400	2828	2828	624	2570	2574	562	27	8	0	0	0	0	0	0	0	0	0	0	0	0	0	0	0	0	0	0	0	0	0	0	0	0	0	0	0	0	0.000	0.000	0.000	0.000	0.000	0.000
48	1	2	Buffer	n/a	13908	48441	400	2570	2522	620	2570	2474	623	13	4	0	0	0	0	0	0	0	0	0	0	0	0	0	0	0	0	0	0	0	0	0	0	0	0	0	0	0	0	0.000	0.000	0.000	0.000	0.000	0.000
48	2	2	Buffer	n/a	14518	48441	400	2570	2641	655	2570	2519	633	19	4	0	0	0	0	0	0	0	0	0	0	0	0	0	0	0	0	0	0	0	0	0	0	0	0	0	0	0	0	0.000	0.000	0.000	0.000	0.000	0.000
48	3	2	Buffer	n/a	15128	48441	400	3598	3820	1175	3084	3011	818	36	17	0	0	0	0	0	0	0	0	0	0	0	0	0	0	0	0	0	0	0	0	0	0	0	0	0	0	0	0	0.000	0.000	0.000	0.000	0.000	0.000
48	4	2	Buffer	n/a	15737	48441	400	2828	2849	582	2570	2713	799	14	1	0	0	0	0	0	0	0	0	0	0	0	0	0	0	0	0	0	0	0	0	0	0	0	0	0	0	0	0	0.000	0.000	0.000	0.000	0.000	0.000
48	5	2	sapiens; casein kinase 1; gamma 1	P000085	16347	48441	400	2570	2603	640	2570	2711	629	18	2	0	0	0	0	0	0	0	0	0	0	0	0	0	0	0	0	0	0	0	0	0	0	0	0	0	0	0	0	0.000	0.000	0.000	0.000	0.000	0.000
48	6	2	sapiens; casein kinase 1; gamma 1	P000085	16957	48441	400	2828	2933	543	2570	2670	645	28	2	0	0	0	0	0	0	0	0	0	0	0	0	0	0	0	0	0	0	0	0	0	0	0	0	0	0	0	0	0.000	0.000	0.000	0.000	0.000	0.000
48	1	3	sapiens; casein kinase 1; gamma 1	P000085	13908	49148	400	2828	2908	625	2570	2640	552	30	10	0	0	0	0	0	0	0	0	0	0	0	0	0	0	0	0	0	0	0	0	0	0	0	0	0	0	0	0	0.000	0.000	0.000	0.000	0.000	0.000
48	2	3	sapiens; casein kinase 1; gamma 1	P000085	14518	49148	400	2570	2671	597	2570	2685	632	20	4	0	0	0	0	0	0	0	0	0	0	0	0	0	0	0	0	0	0	0	0	0	0	0	0	0	0	0	0	0.000	0.000	0.000	0.000	0.000	0.000
48	3	3	adenosylmethionine decarboxylase 1	P000291	15128	49148	400	2570	2633	674	2828	2800	683	12	2	0	0	0	0	0	0	0	0	0	0	0	0	0	0	0	0	0	0	0	0	0	0	0	0	0	0	0	0	0.000	0.000	0.000	0.000	0.000	0.000
48	4	3	adenosylmethionine decarboxylase 1	P000291	15737	49148	400	2570	2623	559	2570	2600	644	16	1	0	0	0	0	0	0	0	0	0	0	0	0	0	0	0	0	0	0	0	0	0	0	0	0	0	0	0	0	0.000	0.000	0.000	0.000	0.000	0.000
48	5	3	adenosylmethionine decarboxylase 1	P000291	16347	49148	400	2570	2662	645	2570	2696	576	21	5	0	0	0	0	0	0	0	0	0	0	0	0	0	0	0	0	0	0	0	0	0	0	0	0	0	0	0	0	0.000	0.000	0.000	0.000	0.000	0.000
48	6	3	adenosylmethionine decarboxylase 1	P000291	16957	49148	400	2828	2728	697	2570	2621	604	27	6	0	0	0	0	0	0	0	0	0	0	0	0	0	0	0	0	0	0	0	0	0	0	0	0	0	0	0	0	0.000	0.000	0.000	0.000	0.000	0.000
48	1	4	folate hydrolase (prostate-specific membrane antigen) 1	P000375	13908	49855	400	2570	2517	594	2570	2595	577	13	2	0	0	0	0	0	0	0	0	0	0	0	0	0	0	0	0	0	0	0	0	0	0	0	0	0	0	0	0	0.000	0.000	0.000	0.000	0.000	0.000
48	2	4	folate hydrolase (prostate-specific membrane antigen) 1	P000375	14518	49855	400	2828	2709	606	2570	2596	585	18	5	0	0	0	0	0	0	0	0	0	0	0	0	0	0	0	0	0	0	0	0	0	0	0	0	0	0	0	0	0.000	0.000	0.000	0.000	0.000	0.000
48	3	4	folate hydrolase (prostate-specific membrane antigen) 1	P000375	15128	49855	400	2570	2619	622	2570	2649	662	18	1	0	0	0	0	0	0	0	0	0	0	0	0	0	0	0	0	0	0	0	0	0	0	0	0	0	0	0	0	0.000	0.000	0.000	0.000	0.000	0.000
48	4	4	folate hydrolase (prostate-specific membrane antigen) 1	P000375	15737	49855	400	2570	2693	631	2570	2514	615	20	5	0	0	0	0	0	0	0	0	0	0	0	0	0	0	0	0	0	0	0	0	0	0	0	0	0	0	0	0	0.000	0.000	0.000	0.000	0.000	0.000
48	5	4	nudix (nucleoside diphosphate linked moiety X)-type motif 2	P000481	16347	49855	400	2828	2742	642	2570	2628	586	23	6	0	0	0	0	0	0	0	0	0	0	0	0	0	0	0	0	0	0	0	0	0	0	0	0	0	0	0	0	0.000	0.000	0.000	0.000	0.000	0.000
48	6	4	nudix (nucleoside diphosphate linked moiety X)-type motif 2	P000481	16957	49855	400	2570	2678	616	2570	2623	591	19	5	0	0	0	0	0	0	0	0	0	0	0	0	0	0	0	0	0	0	0	0	0	0	0	0	0	0	0	0	0.000	0.000	0.000	0.000	0.000	0.000
48	1	5	nudix (nucleoside diphosphate linked moiety X)-type motif 2	P000481	13908	50562	400	2828	2985	760	2828	3273	1326	5	0	0	0	0	0	0	0	0	0	0	0	0	0	0	0	0	0	0	0	0	0	0	0	0	0	0	0	0	0	0.000	0.000	0.000	0.000	0.000	0.000
48	2	5	nudix (nucleoside diphosphate linked moiety X)-type motif 2	P000481	14518	50562	400	2828	2688	624	2570	2501	672	18	2	0	0	0	0	0	0	0	0	0	0	0	0	0	0	0	0	0	0	0	0	0	0	0	0	0	0	0	0	0.000	0.000	0.000	0.000	0.000	0.000
48	3	5	TRAF and TNF receptor associated protein	P000610	15128	50562	400	2570	2621	569	2570	2624	624	15	3	0	0	0	0	0	0	0	0	0	0	0	0	0	0	0	0	0	0	0	0	0	0	0	0	0	0	0	0	0.000	0.000	0.000	0.000	0.000	0.000
48	4	5	TRAF and TNF receptor associated protein	P000610	15737	50562	400	2314	2344	632	2314	2348	707	17	1	0	0	0	0	0	0	0	0	0	0	0	0	0	0	0	0	0	0	0	0	0	0	0	0	0	0	0	0	0.000	0.000	0.000	0.000	0.000	0.000
48	5	5	TRAF and TNF receptor associated protein	P000610	16347	50562	400	2570	2705	678	2570	2516	577	24	8	0	0	0	0	0	0	0	0	0	0	0	0	0	0	0	0	0	0	0	0	0	0	0	0	0	0	0	0	0.000	0.000	0.000	0.000	0.000	0.000
48	6	5	TRAF and TNF receptor associated protein	P000610	16957	50562	400	2570	2629	624	2570	2512	550	17	4	0	0	0	0	0	0	0	0	0	0	0	0	0	0	0	0	0	0	0	0	0	0	0	0	0	0	0	0	0.000	0.000	0.000	0.000	0.000	0.000
[truncated: 32 more columns]
